# Supplementary material for: Family-Based Study Reveals PDE11A/PDE11A-AS1 Variants in Testicular Germ Cell Tumor Predisposition
Source: Int J Mol Sci. 2026 Jun 10;27(12):5261. doi: 10.3390/ijms27125261 (PMC13300246; doi:10.3390/ijms27125261)
Supplement: Supplementary file 1 [file ijms-27-05261-s001.zip]

Archive with 3 entries (3 files):
- Supplementary Table S1.xlsx
- Supplementary Table S2 and Figures S1-S7.pdf
- Supplementary Table S3.xlsx
