# Supplementary material for: Family-Based Study Reveals PDE11A/PDE11A-AS1 Variants in Testicular Germ Cell Tumor Predisposition
Source: Int J Mol Sci. 2026 Jun 10;27(12):5261. doi: 10.3390/ijms27125261 (PMC13300246; doi:10.3390/ijms27125261)
Supplement: Supplementary file 1 [file ijms-27-05261-s001.zip › Supplementary Table S1.xlsx]

## Sheet: rs776984134_PDE11A_PDE11A-AS1
Table S1. Variant Effect Predictor (VEP) results for the variants rs17400325, rs776984134, rs587782858, and rs147948789.
Location	Allele	Consequence	IMPACT	SYMBOL	Gene	Feature_type	Feature	BIOTYPE	EXON	INTRON	HGVSc	HGVSp	cDNA_position	CDS_position	Protein_position	Amino_acids	Codons	Existing_variation	REF_ALLELE	UPLOADED_ALLELE	DISTANCE	STRAND	FLAGS	SYMBOL_SOURCE	HGNC_ID	MANE	MANE_SELECT	MANE_PLUS_CLINICAL	TSL	APPRIS	SIFT	PolyPhen	AF	CLIN_SIG	SOMATIC	PHENO	PUBMED
2:177680905-177680905	C	splice_acceptor_variant	HIGH	PDE11A	ENSG00000128655	Transcript	ENST00000286063.11	protein_coding	-	15/19	-	-	-	-	-	-	-	rs776984134	T	T/C	-	-1	-	HGNC	HGNC:8773	MANE_Select	NM_016953.4	-	1	P1	-	-	-	-	-	-	-
2:177680905-177680905	C	splice_acceptor_variant	HIGH	PDE11A	ENSG00000128655	Transcript	ENST00000358450.8	protein_coding	-	16/20	-	-	-	-	-	-	-	rs776984134	T	T/C	-	-1	-	HGNC	HGNC:8773	-	-	-	1	-	-	-	-	-	-	-	-
2:177680905-177680905	C	splice_acceptor_variant	HIGH	PDE11A	ENSG00000128655	Transcript	ENST00000389683.7	protein_coding	-	12/16	-	-	-	-	-	-	-	rs776984134	T	T/C	-	-1	-	HGNC	HGNC:8773	-	-	-	1	-	-	-	-	-	-	-	-
2:177680905-177680905	C	splice_acceptor_variant	HIGH	PDE11A	ENSG00000128655	Transcript	ENST00000409504.5	protein_coding	-	14/19	-	-	-	-	-	-	-	rs776984134	T	T/C	-	-1	-	HGNC	HGNC:8773	-	-	-	1	-	-	-	-	-	-	-	-
2:177680905-177680905	C	splice_acceptor_variant	HIGH	PDE11A	ENSG00000128655	Transcript	ENST00000433879.1	protein_coding	-	12/13	-	-	-	-	-	-	-	rs776984134	T	T/C	-	-1	cds_start_NF,cds_end_NF	HGNC	HGNC:8773	-	-	-	5	-	-	-	-	-	-	-	-
2:177680905-177680905	C	splice_acceptor_variant,non_coding_transcript_variant	HIGH	PDE11A	ENSG00000128655	Transcript	ENST00000466790.1	protein_coding_CDS_not_defined	-	2026-04-01	-	-	-	-	-	-	-	rs776984134	T	T/C	-	-1	-	HGNC	HGNC:8773	-	-	-	5	-	-	-	-	-	-	-	-
2:177680905-177680905	C	upstream_gene_variant	MODIFIER	PDE11A	ENSG00000128655	Transcript	ENST00000488399.5	protein_coding_CDS_not_defined	-	-	-	-	-	-	-	-	-	rs776984134	T	T/C	4811	-1	-	HGNC	HGNC:8773	-	-	-	4	-	-	-	-	-	-	-	-
2:177680905-177680905	C	intron_variant,non_coding_transcript_variant	MODIFIER	PDE11A-AS1	ENSG00000229941	Transcript	ENST00000653062.1	lncRNA	-	2026-02-01	-	-	-	-	-	-	-	rs776984134	T	T/C	-	1	-	HGNC	HGNC:40433	-	-	-	-	-	-	-	-	-	-	-	-
2:177680905-177680905	C	intron_variant,non_coding_transcript_variant	MODIFIER	PDE11A-AS1	ENSG00000229941	Transcript	ENST00000815670.1	lncRNA	-	2026-04-02	-	-	-	-	-	-	-	rs776984134	T	T/C	-	1	-	HGNC	HGNC:40433	-	-	-	-	-	-	-	-	-	-	-	-

## Sheet: rs17400325_PDE11A_PDE11A-AS1
Table S1. Variant Effect Predictor (VEP) results for the variants rs17400325, rs776984134, rs587782858, and rs147948789.
Location	Allele	Consequence	IMPACT	SYMBOL	Gene	Feature_type	Feature	BIOTYPE	EXON	INTRON	HGVSc	HGVSp	cDNA_position	CDS_position	Protein_position	Amino_acids	Codons	Existing_variation	REF_ALLELE	UPLOADED_ALLELE	DISTANCE	STRAND	FLAGS	SYMBOL_SOURCE	HGNC_ID	MANE	MANE_SELECT	MANE_PLUS_CLINICAL	TSL	APPRIS	SIFT	PolyPhen	AF	CLIN_SIG	SOMATIC	PHENO	PUBMED
2:177701185-177701185	C	missense_variant	MODERATE	PDE11A	ENSG00000128655	Transcript	ENST00000286063.11	protein_coding	14/20	-	-	-	2520	2180	727	Y/C	tAt/tGt	rs17400325,CM094021,COSV107259256	T	T/C	-	-1	-	HGNC	HGNC:8773	MANE_Select	NM_016953.4	-	1	P1	deleterious(0)	probably_damaging(0.996)	222	-	0,0,1	2001-01-01	31884074,29808027,23468642,27440996,27182965,34021172,30643251,36477530,28406858,25979379,30952852,35022715,36641522,36224396,32970283,35361970,30595370,30038396,34594039,36502284,33830181,39134668,38965376,39824883,39774722,38335780,39147824,39024449
2:177701185-177701185	C	missense_variant	MODERATE	PDE11A	ENSG00000128655	Transcript	ENST00000358450.8	protein_coding	15/21	-	-	-	1529	1430	477	Y/C	tAt/tGt	rs17400325,CM094021,COSV107259256	T	T/C	-	-1	-	HGNC	HGNC:8773	-	-	-	1	-	deleterious(0)	probably_damaging(0.963)	222	-	0,0,1	2001-01-01	31884074,29808027,23468642,27440996,27182965,34021172,30643251,36477530,28406858,25979379,30952852,35022715,36641522,36224396,32970283,35361970,30595370,30038396,34594039,36502284,33830181,39134668,38965376,39824883,39774722,38335780,39147824,39024449
2:177701185-177701185	C	missense_variant	MODERATE	PDE11A	ENSG00000128655	Transcript	ENST00000389683.7	protein_coding	11/17	-	-	-	998	848	283	Y/C	tAt/tGt	rs17400325,CM094021,COSV107259256	T	T/C	-	-1	-	HGNC	HGNC:8773	-	-	-	1	-	deleterious(0)	probably_damaging(0.996)	222	-	0,0,1	2001-01-01	31884074,29808027,23468642,27440996,27182965,34021172,30643251,36477530,28406858,25979379,30952852,35022715,36641522,36224396,32970283,35361970,30595370,30038396,34594039,36502284,33830181,39134668,38965376,39824883,39774722,38335780,39147824,39024449
2:177701185-177701185	C	missense_variant	MODERATE	PDE11A	ENSG00000128655	Transcript	ENST00000409504.5	protein_coding	13/20	-	-	-	1197	1106	369	Y/C	tAt/tGt	rs17400325,CM094021,COSV107259256	T	T/C	-	-1	-	HGNC	HGNC:8773	-	-	-	1	-	deleterious(0)	probably_damaging(0.996)	222	-	0,0,1	2001-01-01	31884074,29808027,23468642,27440996,27182965,34021172,30643251,36477530,28406858,25979379,30952852,35022715,36641522,36224396,32970283,35361970,30595370,30038396,34594039,36502284,33830181,39134668,38965376,39824883,39774722,38335780,39147824,39024449
2:177701185-177701185	C	non_coding_transcript_exon_variant	MODIFIER	PDE11A-AS1	ENSG00000229941	Transcript	ENST00000412133.5	lncRNA	2026-04-02	-	-	-	235	-	-	-	-	rs17400325,CM094021,COSV107259256	T	T/C	-	1	-	HGNC	HGNC:40433	-	-	-	5	-	-	-	222	-	0,0,1	2001-01-01	31884074,29808027,23468642,27440996,27182965,34021172,30643251,36477530,28406858,25979379,30952852,35022715,36641522,36224396,32970283,35361970,30595370,30038396,34594039,36502284,33830181,39134668,38965376,39824883,39774722,38335780,39147824,39024449
2:177701185-177701185	C	missense_variant	MODERATE	PDE11A	ENSG00000128655	Transcript	ENST00000433879.1	protein_coding	11/14	-	-	-	1003	1004	335	Y/C	tAt/tGt	rs17400325,CM094021,COSV107259256	T	T/C	-	-1	cds_start_NF,cds_end_NF	HGNC	HGNC:8773	-	-	-	5	-	deleterious(0)	probably_damaging(0.978)	222	-	0,0,1	2001-01-01	31884074,29808027,23468642,27440996,27182965,34021172,30643251,36477530,28406858,25979379,30952852,35022715,36641522,36224396,32970283,35361970,30595370,30038396,34594039,36502284,33830181,39134668,38965376,39824883,39774722,38335780,39147824,39024449
2:177701185-177701185	C	intron_variant,non_coding_transcript_variant	MODIFIER	PDE11A-AS1	ENSG00000229941	Transcript	ENST00000450227.1	lncRNA	-	2026-02-01	-	-	-	-	-	-	-	rs17400325,CM094021,COSV107259256	T	T/C	-	1	-	HGNC	HGNC:40433	-	-	-	2	-	-	-	222	-	0,0,1	2001-01-01	31884074,29808027,23468642,27440996,27182965,34021172,30643251,36477530,28406858,25979379,30952852,35022715,36641522,36224396,32970283,35361970,30595370,30038396,34594039,36502284,33830181,39134668,38965376,39824883,39774722,38335780,39147824,39024449
2:177701185-177701185	C	non_coding_transcript_exon_variant	MODIFIER	PDE11A	ENSG00000128655	Transcript	ENST00000497003.5	protein_coding_CDS_not_defined	13/15	-	-	-	1222	-	-	-	-	rs17400325,CM094021,COSV107259256	T	T/C	-	-1	-	HGNC	HGNC:8773	-	-	-	1	-	-	-	222	-	0,0,1	2001-01-01	31884074,29808027,23468642,27440996,27182965,34021172,30643251,36477530,28406858,25979379,30952852,35022715,36641522,36224396,32970283,35361970,30595370,30038396,34594039,36502284,33830181,39134668,38965376,39824883,39774722,38335780,39147824,39024449
2:177701185-177701185	C	intron_variant,non_coding_transcript_variant	MODIFIER	PDE11A-AS1	ENSG00000229941	Transcript	ENST00000653062.1	lncRNA	-	2026-02-02	-	-	-	-	-	-	-	rs17400325,CM094021,COSV107259256	T	T/C	-	1	-	HGNC	HGNC:40433	-	-	-	-	-	-	-	222	-	0,0,1	2001-01-01	31884074,29808027,23468642,27440996,27182965,34021172,30643251,36477530,28406858,25979379,30952852,35022715,36641522,36224396,32970283,35361970,30595370,30038396,34594039,36502284,33830181,39134668,38965376,39824883,39774722,38335780,39147824,39024449
2:177701185-177701185	C	intron_variant,non_coding_transcript_variant	MODIFIER	PDE11A-AS1	ENSG00000229941	Transcript	ENST00000815670.1	lncRNA	-	2026-04-03	-	-	-	-	-	-	-	rs17400325,CM094021,COSV107259256	T	T/C	-	1	-	HGNC	HGNC:40433	-	-	-	-	-	-	-	222	-	0,0,1	2001-01-01	31884074,29808027,23468642,27440996,27182965,34021172,30643251,36477530,28406858,25979379,30952852,35022715,36641522,36224396,32970283,35361970,30595370,30038396,34594039,36502284,33830181,39134668,38965376,39824883,39774722,38335780,39147824,39024449
2:177701185-177701185	C	intron_variant,non_coding_transcript_variant	MODIFIER	PDE11A-AS1	ENSG00000229941	Transcript	ENST00000815671.1	lncRNA	-	2026-02-02	-	-	-	-	-	-	-	rs17400325,CM094021,COSV107259256	T	T/C	-	1	-	HGNC	HGNC:40433	-	-	-	-	-	-	-	222	-	0,0,1	2001-01-01	31884074,29808027,23468642,27440996,27182965,34021172,30643251,36477530,28406858,25979379,30952852,35022715,36641522,36224396,32970283,35361970,30595370,30038396,34594039,36502284,33830181,39134668,38965376,39824883,39774722,38335780,39147824,39024449

## Sheet: rs587782858_MSH6
Table S1. Variant Effect Predictor (VEP) results for the variants rs17400325, rs776984134, rs587782858, and rs147948789.
Location	Allele	Consequence	IMPACT	SYMBOL	Gene	Feature_type	Feature	BIOTYPE	EXON	INTRON	HGVSc	HGVSp	cDNA_position	CDS_position	Protein_position	Amino_acids	Codons	Existing_variation	REF_ALLELE	UPLOADED_ALLELE	DISTANCE	STRAND	FLAGS	SYMBOL_SOURCE	HGNC_ID	MANE	MANE_SELECT	MANE_PLUS_CLINICAL	TSL	APPRIS	SIFT	PolyPhen	AF	CLIN_SIG	SOMATIC	PHENO	PUBMED
2:47800537-47800539	-	inframe_deletion	MODERATE	MSH6	ENSG00000116062	Transcript	ENST00000234420.11	protein_coding	2026-10-04	-	-	-	2643-2645	2554-2556	852	K/-	AAG/-	rs587782858	AAG	AAG/-	-	1	-	HGNC	HGNC:7329	MANE_Select	NM_000179.3	-	1	P4	-	-	-	-	-	1	39400928
2:47800537-47800539	-	intron_variant	MODIFIER	FBXO11	ENSG00000138081	Transcript	ENST00000405808.6	protein_coding	-	2026-03-03	-	-	-	-	-	-	-	rs587782858	AAG	AAG/-	-	-1	cds_start_NF	HGNC	HGNC:13590	-	-	-	5	-	-	-	-	-	-	1	39400928
2:47800537-47800539	-	inframe_deletion	MODERATE	MSH6	ENSG00000116062	Transcript	ENST00000411819.2	protein_coding	2026-10-04	-	-	-	2352-2354	2257-2259	753	K/-	AAG/-	rs587782858	AAG	AAG/-	-	1	-	HGNC	HGNC:7329	-	-	-	4	-	-	-	-	-	-	1	39400928
2:47800537-47800539	-	inframe_deletion	MODERATE	MSH6	ENSG00000116062	Transcript	ENST00000420813.6	protein_coding	2026-10-04	-	-	-	2484-2486	2257-2259	753	K/-	AAG/-	rs587782858	AAG	AAG/-	-	1	-	HGNC	HGNC:7329	-	-	-	4	-	-	-	-	-	-	1	39400928
2:47800537-47800539	-	intron_variant,NMD_transcript_variant	MODIFIER	FBXO11	ENSG00000138081	Transcript	ENST00000434234.6	nonsense_mediated_decay	-	2026-03-03	-	-	-	-	-	-	-	rs587782858	AAG	AAG/-	-	-1	cds_start_NF	HGNC	HGNC:13590	-	-	-	3	-	-	-	-	-	-	1	39400928
2:47800537-47800539	-	upstream_gene_variant	MODIFIER	RPL36AP15	ENSG00000235369	Transcript	ENST00000444514.1	processed_pseudogene	-	-	-	-	-	-	-	-	-	rs587782858	AAG	AAG/-	2446	-1	-	HGNC	HGNC:36648	-	-	-	-	-	-	-	-	-	-	1	39400928
2:47800537-47800539	-	3_prime_UTR_variant,NMD_transcript_variant	MODIFIER	MSH6	ENSG00000116062	Transcript	ENST00000445503.5	nonsense_mediated_decay	2026-09-03	-	-	-	2536-2538	-	-	-	-	rs587782858	AAG	AAG/-	-	1	-	HGNC	HGNC:7329	-	-	-	1	-	-	-	-	-	-	1	39400928
2:47800537-47800539	-	inframe_deletion	MODERATE	MSH6	ENSG00000116062	Transcript	ENST00000455383.6	protein_coding	2026-10-04	-	-	-	2488-2490	2257-2259	753	K/-	AAG/-	rs587782858	AAG	AAG/-	-	1	-	HGNC	HGNC:7329	-	-	-	5	-	-	-	-	-	-	1	39400928
2:47800537-47800539	-	downstream_gene_variant	MODIFIER	MSH6	ENSG00000116062	Transcript	ENST00000456246.1	nonsense_mediated_decay	-	-	-	-	-	-	-	-	-	rs587782858	AAG	AAG/-	1617	1	-	HGNC	HGNC:7329	-	-	-	3	-	-	-	-	-	-	1	39400928
2:47800537-47800539	-	inframe_deletion	MODERATE	MSH6	ENSG00000116062	Transcript	ENST00000540021.6	protein_coding	2026-08-02	-	-	-	2215-2217	2164-2166	722	K/-	AAG/-	rs587782858	AAG	AAG/-	-	1	-	HGNC	HGNC:7329	-	-	-	2	-	-	-	-	-	-	1	39400928
2:47800537-47800539	-	inframe_deletion	MODERATE	MSH6	ENSG00000116062	Transcript	ENST00000652107.1	protein_coding	2026-12-06	-	-	-	2937-2939	2257-2259	753	K/-	AAG/-	rs587782858	AAG	AAG/-	-	1	-	HGNC	HGNC:7329	-	-	-	-	-	-	-	-	-	-	1	39400928
2:47800537-47800539	-	inframe_deletion	MODERATE	MSH6	ENSG00000116062	Transcript	ENST00000673637.1	protein_coding	2026-10-04	-	-	-	2375-2377	2257-2259	753	K/-	AAG/-	rs587782858	AAG	AAG/-	-	1	-	HGNC	HGNC:7329	-	-	-	-	-	-	-	-	-	-	1	39400928
2:47800537-47800539	-	downstream_gene_variant	MODIFIER	MSH6	ENSG00000116062	Transcript	ENST00000673922.1	protein_coding_CDS_not_defined	-	-	-	-	-	-	-	-	-	rs587782858	AAG	AAG/-	1703	1	-	HGNC	HGNC:7329	-	-	-	-	-	-	-	-	-	-	1	39400928
2:47800537-47800539	-	non_coding_transcript_exon_variant	MODIFIER	MSH6	ENSG00000116062	Transcript	ENST00000699999.1	retained_intron	2026-09-04	-	-	-	2638-2640	-	-	-	-	rs587782858	AAG	AAG/-	-	1	-	HGNC	HGNC:7329	-	-	-	-	-	-	-	-	-	-	1	39400928
2:47800537-47800539	-	intron_variant	MODIFIER	MSH6	ENSG00000116062	Transcript	ENST00000700000.1	protein_coding	-	2026-09-04	-	-	-	-	-	-	-	rs587782858	AAG	AAG/-	-	1	-	HGNC	HGNC:7329	-	-	-	-	-	-	-	-	-	-	1	39400928
2:47800537-47800539	-	downstream_gene_variant	MODIFIER	MSH6	ENSG00000116062	Transcript	ENST00000700001.1	retained_intron	-	-	-	-	-	-	-	-	-	rs587782858	AAG	AAG/-	2114	1	-	HGNC	HGNC:7329	-	-	-	-	-	-	-	-	-	-	1	39400928
2:47800537-47800539	-	inframe_deletion	MODERATE	MSH6	ENSG00000116062	Transcript	ENST00000700002.1	protein_coding	2026-10-04	-	-	-	2632-2634	2560-2562	854	K/-	AAG/-	rs587782858	AAG	AAG/-	-	1	-	HGNC	HGNC:7329	-	-	-	-	A1	-	-	-	-	-	1	39400928
2:47800537-47800539	-	intron_variant,NMD_transcript_variant	MODIFIER	MSH6	ENSG00000116062	Transcript	ENST00000700003.1	nonsense_mediated_decay	-	2026-08-03	-	-	-	-	-	-	-	rs587782858	AAG	AAG/-	-	1	-	HGNC	HGNC:7329	-	-	-	-	-	-	-	-	-	-	1	39400928
2:47800537-47800539	-	inframe_deletion	MODERATE	MSH6	ENSG00000116062	Transcript	ENST00000700004.2	protein_coding	2026-08-04	-	-	-	2638-2640	2554-2556	852	K/-	AAG/-	rs587782858	AAG	AAG/-	-	1	-	HGNC	HGNC:7329	-	-	-	-	-	-	-	-	-	-	1	39400928
2:47800537-47800539	-	upstream_gene_variant	MODIFIER	MSH6	ENSG00000116062	Transcript	ENST00000700005.1	retained_intron	-	-	-	-	-	-	-	-	-	rs587782858	AAG	AAG/-	858	1	-	HGNC	HGNC:7329	-	-	-	-	-	-	-	-	-	-	1	39400928
2:47800537-47800539	-	upstream_gene_variant	MODIFIER	MSH6	ENSG00000116062	Transcript	ENST00000700006.1	retained_intron	-	-	-	-	-	-	-	-	-	rs587782858	AAG	AAG/-	861	1	-	HGNC	HGNC:7329	-	-	-	-	-	-	-	-	-	-	1	39400928
2:47800537-47800539	-	upstream_gene_variant	MODIFIER	MSH6	ENSG00000116062	Transcript	ENST00000700007.1	retained_intron	-	-	-	-	-	-	-	-	-	rs587782858	AAG	AAG/-	1704	1	-	HGNC	HGNC:7329	-	-	-	-	-	-	-	-	-	-	1	39400928
2:47800537-47800539	-	upstream_gene_variant	MODIFIER	MSH6	ENSG00000116062	Transcript	ENST00000700008.1	retained_intron	-	-	-	-	-	-	-	-	-	rs587782858	AAG	AAG/-	2130	1	-	HGNC	HGNC:7329	-	-	-	-	-	-	-	-	-	-	1	39400928
2:47800537-47800539	-	upstream_gene_variant	MODIFIER	MSH6	ENSG00000116062	Transcript	ENST00000700009.1	retained_intron	-	-	-	-	-	-	-	-	-	rs587782858	AAG	AAG/-	2131	1	-	HGNC	HGNC:7329	-	-	-	-	-	-	-	-	-	-	1	39400928
2:47800537-47800539	-	upstream_gene_variant	MODIFIER	MSH6	ENSG00000116062	Transcript	ENST00000700010.1	protein_coding_CDS_not_defined	-	-	-	-	-	-	-	-	-	rs587782858	AAG	AAG/-	2152	1	-	HGNC	HGNC:7329	-	-	-	-	-	-	-	-	-	-	1	39400928
2:47800537-47800539	-	upstream_gene_variant	MODIFIER	MSH6	ENSG00000116062	Transcript	ENST00000700011.1	retained_intron	-	-	-	-	-	-	-	-	-	rs587782858	AAG	AAG/-	2229	1	-	HGNC	HGNC:7329	-	-	-	-	-	-	-	-	-	-	1	39400928
2:47800537-47800539	-	inframe_deletion	MODERATE	MSH6	ENSG00000116062	Transcript	ENST00000895687.1	protein_coding	2026-11-04	-	-	-	2664-2666	2554-2556	852	K/-	AAG/-	rs587782858	AAG	AAG/-	-	1	-	HGNC	HGNC:7329	-	-	-	-	P4	-	-	-	-	-	1	39400928
2:47800537-47800539	-	inframe_deletion	MODERATE	MSH6	ENSG00000116062	Transcript	ENST00000895688.1	protein_coding	2026-10-04	-	-	-	1428-1430	1327-1329	443	K/-	AAG/-	rs587782858	AAG	AAG/-	-	1	-	HGNC	HGNC:7329	-	-	-	-	-	-	-	-	-	-	1	39400928
2:47800537-47800539	-	intron_variant	MODIFIER	MSH6	ENSG00000116062	Transcript	ENST00000895689.1	protein_coding	-	2026-09-03	-	-	-	-	-	-	-	rs587782858	AAG	AAG/-	-	1	-	HGNC	HGNC:7329	-	-	-	-	-	-	-	-	-	-	1	39400928
2:47800537-47800539	-	intron_variant	MODIFIER	MSH6	ENSG00000116062	Transcript	ENST00000895690.1	protein_coding	-	2026-07-02	-	-	-	-	-	-	-	rs587782858	AAG	AAG/-	-	1	-	HGNC	HGNC:7329	-	-	-	-	-	-	-	-	-	-	1	39400928
2:47800537-47800539	-	inframe_deletion	MODERATE	MSH6	ENSG00000116062	Transcript	ENST00000936508.1	protein_coding	2026-10-04	-	-	-	2672-2674	2554-2556	852	K/-	AAG/-	rs587782858	AAG	AAG/-	-	1	-	HGNC	HGNC:7329	-	-	-	-	-	-	-	-	-	-	1	39400928
2:47800537-47800539	-	inframe_deletion	MODERATE	MSH6	ENSG00000116062	Transcript	ENST00000936509.1	protein_coding	2026-10-04	-	-	-	2614-2616	2554-2556	852	K/-	AAG/-	rs587782858	AAG	AAG/-	-	1	-	HGNC	HGNC:7329	-	-	-	-	-	-	-	-	-	-	1	39400928
2:47800537-47800539	-	intron_variant	MODIFIER	MSH6	ENSG00000116062	Transcript	ENST00000936510.1	protein_coding	-	2026-07-03	-	-	-	-	-	-	-	rs587782858	AAG	AAG/-	-	1	-	HGNC	HGNC:7329	-	-	-	-	-	-	-	-	-	-	1	39400928
2:47800537-47800539	-	inframe_deletion	MODERATE	MSH6	ENSG00000116062	Transcript	ENST00000936511.1	protein_coding	2026-10-04	-	-	-	2573-2575	2554-2556	852	K/-	AAG/-	rs587782858	AAG	AAG/-	-	1	-	HGNC	HGNC:7329	-	-	-	-	-	-	-	-	-	-	1	39400928

## Sheet: rs147948789_CTU2
Table S1. Variant Effect Predictor (VEP) results for the variants rs17400325, rs776984134, rs587782858, and rs147948789.
Location	Allele	Consequence	IMPACT	SYMBOL	Gene	Feature_type	Feature	BIOTYPE	EXON	INTRON	HGVSc	HGVSp	cDNA_position	CDS_position	Protein_position	Amino_acids	Codons	Existing_variation	REF_ALLELE	UPLOADED_ALLELE	DISTANCE	STRAND	FLAGS	SYMBOL_SOURCE	HGNC_ID	MANE	MANE_SELECT	MANE_PLUS_CLINICAL	TSL	APPRIS	SIFT	PolyPhen	AF	CLIN_SIG	SOMATIC	PHENO	PUBMED
16:88709982-88709982	C	missense_variant	MODERATE	CTU2	ENSG00000174177	Transcript	ENST00000312060.9	protein_coding	3/14	-	-	-	236	188	63	L/P	cTg/cCg	rs147948789,CM156725	T	T/C	-	1	-	HGNC	HGNC:28005	-	-	-	5	A2	deleterious(0.02)	probably_damaging(0.988)	2	uncertain_significance,pathogenic	-	1.1	-
16:88709982-88709982	C	upstream_gene_variant	MODIFIER	RNF166	ENSG00000158717	Transcript	ENST00000312838.9	protein_coding	-	-	-	-	-	-	-	-	-	rs147948789,CM156725	T	T/C	3574	-1	-	HGNC	HGNC:28856	MANE_Select	NM_178841.4	-	1	P1	-	-	2	uncertain_significance,pathogenic	-	1.1	-
16:88709982-88709982	C	missense_variant	MODERATE	CTU2	ENSG00000174177	Transcript	ENST00000453996.7	protein_coding	3/15	-	-	-	216	188	63	L/P	cTg/cCg	rs147948789,CM156725	T	T/C	-	1	-	HGNC	HGNC:28005	MANE_Select	NM_001012759.3	-	1	P2	deleterious(0)	probably_damaging(0.973)	2	uncertain_significance,pathogenic	-	1.1	-
16:88709982-88709982	C	upstream_gene_variant	MODIFIER	RNF166	ENSG00000158717	Transcript	ENST00000562544.1	protein_coding	-	-	-	-	-	-	-	-	-	rs147948789,CM156725	T	T/C	3720	-1	cds_start_NF	HGNC	HGNC:28856	-	-	-	5	-	-	-	2	uncertain_significance,pathogenic	-	1.1	-
16:88709982-88709982	C	intron_variant,NMD_transcript_variant	MODIFIER	CTU2	ENSG00000174177	Transcript	ENST00000564105.5	nonsense_mediated_decay	-	2/13	-	-	-	-	-	-	-	rs147948789,CM156725	T	T/C	-	1	-	HGNC	HGNC:28005	-	-	-	1	-	-	-	2	uncertain_significance,pathogenic	-	1.1	-
16:88709982-88709982	C	upstream_gene_variant	MODIFIER	CTU2	ENSG00000174177	Transcript	ENST00000564584.1	retained_intron	-	-	-	-	-	-	-	-	-	rs147948789,CM156725	T	T/C	3498	1	-	HGNC	HGNC:28005	-	-	-	3	-	-	-	2	uncertain_significance,pathogenic	-	1.1	-
16:88709982-88709982	C	missense_variant	MODERATE	CTU2	ENSG00000174177	Transcript	ENST00000564921.1	protein_coding	2026-05-02	-	-	-	667	5	2	L/P	cTg/cCg	rs147948789,CM156725	T	T/C	-	1	cds_end_NF	HGNC	HGNC:28005	-	-	-	2	-	deleterious_low_confidence(0)	probably_damaging(0.973)	2	uncertain_significance,pathogenic	-	1.1	-
16:88709982-88709982	C	non_coding_transcript_exon_variant	MODIFIER	CTU2	ENSG00000174177	Transcript	ENST00000565071.1	retained_intron	2026-04-03	-	-	-	174	-	-	-	-	rs147948789,CM156725	T	T/C	-	1	-	HGNC	HGNC:28005	-	-	-	2	-	-	-	2	uncertain_significance,pathogenic	-	1.1	-
16:88709982-88709982	C	non_coding_transcript_exon_variant	MODIFIER	CTU2	ENSG00000174177	Transcript	ENST00000566637.5	retained_intron	2026-12-01	-	-	-	24	-	-	-	-	rs147948789,CM156725	T	T/C	-	1	-	HGNC	HGNC:28005	-	-	-	2	-	-	-	2	uncertain_significance,pathogenic	-	1.1	-
16:88709982-88709982	C	upstream_gene_variant	MODIFIER	CTU2	ENSG00000174177	Transcript	ENST00000567316.1	protein_coding	-	-	-	-	-	-	-	-	-	rs147948789,CM156725	T	T/C	4700	1	cds_start_NF	HGNC	HGNC:28005	-	-	-	3	-	-	-	2	uncertain_significance,pathogenic	-	1.1	-
16:88709982-88709982	C	upstream_gene_variant	MODIFIER	RNF166	ENSG00000158717	Transcript	ENST00000567844.1	protein_coding	-	-	-	-	-	-	-	-	-	rs147948789,CM156725	T	T/C	3584	-1	-	HGNC	HGNC:28856	-	-	-	5	-	-	-	2	uncertain_significance,pathogenic	-	1.1	-
16:88709982-88709982	C	missense_variant	MODERATE	CTU2	ENSG00000174177	Transcript	ENST00000567949.5	protein_coding	3/15	-	-	-	197	188	63	L/P	cTg/cCg	rs147948789,CM156725	T	T/C	-	1	-	HGNC	HGNC:28005	-	-	-	1	A2	deleterious(0)	possibly_damaging(0.887)	2	uncertain_significance,pathogenic	-	1.1	-
16:88709982-88709982	C	non_coding_transcript_exon_variant	MODIFIER	-	ENSG00000278341	Transcript	ENST00000616106.1	lncRNA	2026-01-01	-	-	-	456	-	-	-	-	rs147948789,CM156725	T	T/C	-	-1	-	-	-	-	-	-	-	-	-	-	2	uncertain_significance,pathogenic	-	1.1	-
16:88709982-88709982	C	missense_variant	MODERATE	CTU2	ENSG00000174177	Transcript	ENST00000869940.1	protein_coding	3/15	-	-	-	246	188	63	L/P	cTg/cCg	rs147948789,CM156725	T	T/C	-	1	-	HGNC	HGNC:28005	-	-	-	-	A2	-	-	2	uncertain_significance,pathogenic	-	1.1	-
16:88709982-88709982	C	missense_variant	MODERATE	CTU2	ENSG00000174177	Transcript	ENST00000869941.1	protein_coding	2/14	-	-	-	158	113	38	L/P	cTg/cCg	rs147948789,CM156725	T	T/C	-	1	-	HGNC	HGNC:28005	-	-	-	-	-	-	-	2	uncertain_significance,pathogenic	-	1.1	-
16:88709982-88709982	C	missense_variant	MODERATE	CTU2	ENSG00000174177	Transcript	ENST00000869942.1	protein_coding	3/15	-	-	-	219	188	63	L/P	cTg/cCg	rs147948789,CM156725	T	T/C	-	1	-	HGNC	HGNC:28005	-	-	-	-	A2	-	-	2	uncertain_significance,pathogenic	-	1.1	-
16:88709982-88709982	C	missense_variant	MODERATE	CTU2	ENSG00000174177	Transcript	ENST00000869943.1	protein_coding	3/15	-	-	-	207	188	63	L/P	cTg/cCg	rs147948789,CM156725	T	T/C	-	1	-	HGNC	HGNC:28005	-	-	-	-	A2	-	-	2	uncertain_significance,pathogenic	-	1.1	-
16:88709982-88709982	C	upstream_gene_variant	MODIFIER	RNF166	ENSG00000158717	Transcript	ENST00000878562.1	protein_coding	-	-	-	-	-	-	-	-	-	rs147948789,CM156725	T	T/C	3558	-1	-	HGNC	HGNC:28856	-	-	-	-	-	-	-	2	uncertain_significance,pathogenic	-	1.1	-
16:88709982-88709982	C	upstream_gene_variant	MODIFIER	RNF166	ENSG00000158717	Transcript	ENST00000956472.1	protein_coding	-	-	-	-	-	-	-	-	-	rs147948789,CM156725	T	T/C	3583	-1	-	HGNC	HGNC:28856	-	-	-	-	-	-	-	2	uncertain_significance,pathogenic	-	1.1	-
