# Supplementary material for: Family-Based Study Reveals PDE11A/PDE11A-AS1 Variants in Testicular Germ Cell Tumor Predisposition
Source: Int J Mol Sci. 2026 Jun 10;27(12):5261. doi: 10.3390/ijms27125261 (PMC13300246; doi:10.3390/ijms27125261)
Supplement: Supplementary file 1 [file ijms-27-05261-s001.zip › Supplementary Table S3.xlsx]

## Sheet: Worksheet
Table S3. catRAPID omics results for predicted interactions between the lncRNA PDE11A-AS1 (NR.136171.1) and human proteins.
Protein_ID	RNA_ID	Top_RNA_fragment	Annotation	Interaction_Propensity	Z_score	RBP_Propensity	RNA_Binding_Domains_IDs	numof.RNA.Binding_Domains_Instances	RNA.Binding_Motifs_IDs	numof.RNA_Binding_Motifs_Instances
Q15022_SUZ12	NR.136171.1	776-827	-	81.11	3.82	1	-	0	-	0
P54253_ATXN1	NR.136171.1	776-827	-	81	3.82	1	PF08517	1	-	0
Q9H501_ESF1	NR.136171.1	776-827	-	79.94	3.76	1	PF08159	1	-	0
Q9UGP8_SEC63	NR.136171.1	776-827	-	79.76	3.75	1	-	0	-	0
O43290_SART1	NR.136171.1	776-827	-	78.51	3.67	1	PF03343	1	-	0
O14776_TCERG1	NR.136171.1	776-827	-	78.33	3.66	1	-	0	-	0
P49589_CARS1	NR.136171.1	776-827	-	76.94	3.58	1	PF01406	1	-	0
Q04637_EIF4G1	NR.136171.1	776-827	-	76.56	3.56	1	PF02854,PF02847,PF02020	3	-	0
Q9BUQ8_DDX23	NR.136171.1	776-827	-	75.88	3.52	1	PF00270,PF00271	2	-	0
O60293_ZFC3H1	NR.136171.1	776-827	-	75.76	3.51	1	PF10650	1	-	0
Q13206_DDX10	NR.136171.1	776-827	-	75.74	3.51	1	PF00270,PF00271,PF13959,PF04851	4	-	0
Q92900_UPF1	NR.136171.1	776-827	-	75.04	3.47	1	PF09416,PF13087,PF13086,PF13604,PF13245,PF04851	7	Q92900|UPF1|BSSCUGGGV|27940950|HITS-CLIP;eCLIP	1
P36776_LONP1	NR.136171.1	776-827	-	74.9	3.46	1	-	0	-	0
Q5T7N2_L1TD1	NR.136171.1	776-827	-	74.78	3.46	1	PF02994	1	-	0
Q9NRA8_EIF4ENIF1	NR.136171.1	776-827	-	74.74	3.45	1	PF10477	1	-	0
Q9UIF8_BAZ2B	NR.136171.1	776-827	-	74.74	3.45	1	PF01429	1	-	0
O43719_HTATSF1	NR.136171.1	776-827	-	74.55	3.44	1	PF00076	2	-	0
Q96KR1_ZFR	NR.136171.1	776-827	-	74.48	3.44	1	PF07528,PF12874	4	-	0
Q7KZ85_SUPT6H	NR.136171.1	776-827	-	73.73	3.4	1	PF00575	1	-	0
Q6PKG0_LARP1	NR.136171.1	776-827	-	73.6	3.39	1	PF05383	1	-	0
P46459_NSF	NR.136171.1	776-827	-	73.56	3.38	1	-	0	-	0
P35221_CTNNA1	NR.136171.1	776-827	-	72.88	3.35	1	-	0	-	0
P49792_RANBP2	NR.136171.1	776-827	-	72.76	3.34	1	PF00641,PF00160	9	-	0
Q9BWU0_SLC4A1AP	NR.136171.1	776-827	-	72.29	3.31	1	PF00498	1	-	0
P54277_PMS1	NR.136171.1	776-827	-	72.18	3.31	1	-	0	-	0
Q9BXT4_TDRD1	NR.136171.1	776-827	-	71.8	3.28	1	PF00567	4	-	0
O75643_SNRNP200	NR.136171.1	776-827	-	71.63	3.27	1	PF00270,PF04851,PF00271	5	-	0
Q92888_ARHGEF1	NR.136171.1	776-827	-	71.1	3.24	1	-	0	-	0
Q7L014_DDX46	NR.136171.1	776-827	-	70.34	3.2	1	PF00270,PF00271	2	-	0
Q9HCE1_MOV10	NR.136171.1	776-827	-	69.76	3.16	1	PF13087,PF13086,PF13604,PF13245,PF04851	6	-	0
Q14692_BMS1	NR.136171.1	776-827	-	69.69	3.16	1	PF08142	1	-	0
Q8TEX9_IPO4	NR.136171.1	776-827	-	69.69	3.16	1	PF03810	1	-	0
O94804_STK10	NR.136171.1	776-827	-	69.62	3.16	1	-	0	-	0
Q08211_DHX9	NR.136171.1	776-827	-	69.57	3.15	1	PF00035,PF00271,PF04408,PF00270	5	-	0
Q9HCS7_XAB2	NR.136171.1	776-827	-	69.37	3.14	1	-	0	-	0
Q96Q15_SMG1	NR.136171.1	776-827	-	68.56	3.09	1	-	0	-	0
Q8IY21_DDX60	NR.136171.1	776-827	-	68.32	3.08	1	PF00270,PF04851,PF00271	3	-	0
P26639_TARS1	NR.136171.1	776-827	-	67.87	3.05	1	PF00587,PF03129,PF07973	3	-	0
Q8WYQ5_DGCR8	NR.136171.1	776-827	-	67.76	3.05	1	-	0	-	0
Q9ULW0_TPX2	NR.136171.1	776-827	-	67.65	3.04	1	-	0	-	0
P26640_VARS1	NR.136171.1	776-827	-	67.14	3.01	1	PF00133,PF08264,PF09334	3	-	0
Q15393_SF3B3	NR.136171.1	776-827	-	66.61	2.98	1	PF03178	1	-	0
Q9H2U1_DHX36	NR.136171.1	776-827	-	66.21	2.96	1	PF04408,PF00271,PF00270	3	-	0
Q96T21_SECISBP2	NR.136171.1	776-827	-	66.17	2.96	1	PF01248	1	-	0
Q99459_CDC5L	NR.136171.1	776-827	-	66.15	2.95	1	PF11831	1	-	0
Q9Y2W1_THRAP3	NR.136171.1	776-827	-	66.11	2.95	1	PF15440	1	-	0
Q8WXH0_SYNE2	NR.136171.1	776-827	-	65.88	2.94	1	-	0	-	0
Q8IX12_CCAR1	NR.136171.1	776-827	-	65.59	2.92	1	PF14444,PF02037	2	-	0
Q92974_ARHGEF2	NR.136171.1	776-827	-	65.51	2.92	1	-	0	-	0
O75534_CSDE1	NR.136171.1	776-827	-	65.4	2.91	1	PF00313,PF12901	6	-	0
P09327_VIL1	NR.136171.1	776-827	-	65.26	2.9	1	-	0	-	0
Q6P9B9_INTS5	NR.136171.1	776-827	-	65.15	2.9	1	PF14838,PF14837	2	-	0
P16383_GCFC2	NR.136171.1	776-827	-	65.08	2.89	1	-	0	-	0
Q6Y7W6_GIGYF2	NR.136171.1	776-827	-	64.93	2.88	1	-	0	-	0
Q9NRR4_DROSHA	NR.136171.1	776-827	-	64.91	2.88	1	PF14622,PF00636,PF00035	5	-	0
Q00341_HDLBP	NR.136171.1	776-827	-	64.9	2.88	1	PF00013	14	-	0
O60522_TDRD6	NR.136171.1	776-827	-	64.81	2.88	1	PF00567	7	-	0
P43243_MATR3	NR.136171.1	776-827	-	64.62	2.87	1	-	0	-	0
Q96HW7_INTS4	NR.136171.1	776-827	-	64.17	2.84	1	-	0	-	0
O60763_USO1	NR.136171.1	776-827	-	64.16	2.84	1	-	0	-	0
Q86US8_SMG6	NR.136171.1	776-827	-	63.94	2.83	1	PF10373,PF13638,PF10374	3	-	0
P46821_MAP1B	NR.136171.1	776-827	-	63.89	2.82	1	-	0	-	0
O60287_URB1	NR.136171.1	776-827	-	63.67	2.81	1	PF11707	1	-	0
Q9UIG0_BAZ1B	NR.136171.1	776-827	-	63.58	2.8	1	-	0	-	0
O75116_ROCK2	NR.136171.1	776-827	-	63.56	2.8	1	-	0	-	0
Q9P2M7_CGN	NR.136171.1	776-827	-	63.39	2.79	1	-	0	-	0
Q9BYX4_IFIH1	NR.136171.1	776-827	-	63.21	2.78	1	-	0	-	0
Q05682_CALD1	NR.136171.1	776-827	-	63.15	2.78	1	-	0	-	0
P53618_COPB1	NR.136171.1	776-827	-	63.06	2.77	1	-	0	-	0
Q7KZF4_SND1	NR.136171.1	776-827	-	63.05	2.77	1	PF00565,PF00567	6	-	0
O75400_PRPF40A	NR.136171.1	776-827	-	63	2.77	1	-	0	-	0
Q14789_GOLGB1	NR.136171.1	776-827	-	62.84	2.76	1	-	0	-	0
O43592_XPOT	NR.136171.1	776-827	-	62.8	2.76	1	PF08389,PF03810	2	-	0
Q7Z2Z2_EFL1	NR.136171.1	776-827	-	62.6	2.75	1	PF00009,PF00679	2	-	0
Q9UK61_TASOR	NR.136171.1	776-827	-	62.58	2.75	1	-	0	-	0
Q14980_NUMA1	NR.136171.1	776-827	-	62.48	2.74	1	-	0	-	0
Q99590_SCAF11	NR.136171.1	776-827	-	62.45	2.74	1	PF13639	1	-	0
Q9Y5B9_SUPT16H	NR.136171.1	776-827	-	62.31	2.73	1	PF00557	1	-	0
Q8N1G2_CMTR1	NR.136171.1	776-827	-	62.19	2.72	1	-	0	-	0
Q92834_RPGR	NR.136171.1	776-827	-	62.19	2.72	1	-	0	-	0
Q69YN4_VIRMA	NR.136171.1	776-827	-	62.12	2.72	1	-	0	-	0
Q8NCM8_DYNC2H1	NR.136171.1	776-827	-	62.12	2.72	1	-	0	-	0
Q14697_GANAB	NR.136171.1	776-827	-	62.1	2.72	1	-	0	-	0
O14787_TNPO2	NR.136171.1	776-827	-	61.79	2.7	1	PF03810	1	-	0
Q92620_DHX38	NR.136171.1	776-827	-	61.78	2.7	1	PF04408,PF00271,PF00270	3	-	0
Q13435_SF3B2	NR.136171.1	776-827	-	61.72	2.7	1	PF04037,PF02037	2	-	0
Q8NDT2_RBM15B	NR.136171.1	776-827	-	61.58	2.69	1	PF07744,PF00076	3	-	0
P09874_PARP1	NR.136171.1	776-827	-	61.17	2.66	1	PF00644,PF05406	2	-	0
Q9Y678_COPG1	NR.136171.1	776-827	-	61.05	2.66	1	-	0	-	0
Q9UJC3_HOOK1	NR.136171.1	776-827	-	60.95	2.65	1	-	0	-	0
Q9P2E3_ZNFX1	NR.136171.1	776-827	-	60.94	2.65	1	PF13087,PF13086,PF13245	3	-	0
P05023_ATP1A1	NR.136171.1	776-827	-	60.78	2.64	1	-	0	-	0
Q9UKV3_ACIN1	NR.136171.1	776-827	-	60.68	2.64	1	PF02037	1	Q9UKV3|ACIN1|motif_2|27365209|iCLIP;Q9UKV3|ACIN1|motif_1|27365209|iCLIP	2
Q01082_SPTBN1	NR.136171.1	776-827	-	60.65	2.63	1	-	0	-	0
Q13439_GOLGA4	NR.136171.1	776-827	-	60.65	2.63	1	-	0	-	0
Q86UP2_KTN1	NR.136171.1	776-827	-	60.55	2.63	1	-	0	-	0
O43707_ACTN4	NR.136171.1	776-827	-	60.48	2.62	1	-	0	-	0
O95373_IPO7	NR.136171.1	776-827	-	60.47	2.62	1	PF03810	1	-	0
O15042_U2SURP	NR.136171.1	776-827	-	60.46	2.62	1	PF01805,PF00076,PF08312	3	-	0
Q15061_WDR43	NR.136171.1	776-827	-	60.4	2.62	1	PF04003,PF00400	2	-	0
Q32MZ4_LRRFIP1	NR.136171.1	776-827	-	60.4	2.62	1	PF09738	1	-	0
O15397_IPO8	NR.136171.1	776-827	-	60.27	2.61	1	PF03810	1	-	0
Q58A45_PAN3	NR.136171.1	776-827	-	60.27	2.61	1	-	0	-	0
Q6ZU64_CFAP65	NR.136171.1	776-827	-	60.24	2.61	1	-	0	-	0
P78316_NOP14	NR.136171.1	776-827	-	60.15	2.6	1	PF04147	1	-	0
P24928_POLR2A	NR.136171.1	776-827	-	60.13	2.6	1	PF04997,PF04998,PF00623,PF04992,PF04990,PF04983,PF05000	7	-	0
Q8IYL2_TRMT44	NR.136171.1	776-827	-	60.06	2.6	1	PF07757	1	-	0
Q5JTZ9_AARS2	NR.136171.1	776-827	-	60.03	2.6	1	PF01411,PF07973	2	-	0
P46087_NOP2	NR.136171.1	776-827	-	59.83	2.59	1	PF01189	1	-	0
Q9HCG8_CWC22	NR.136171.1	776-827	-	59.66	2.58	1	PF02847	1	-	0
Q9Y2L1_DIS3	NR.136171.1	776-827	-	59.66	2.58	1	PF00773,PF13638	2	-	0
Q9UPT8_ZC3H4	NR.136171.1	776-827	-	59.6	2.57	1	PF00642	1	-	0
Q92797_SYMPK	NR.136171.1	776-827	-	59.51	2.57	1	PF12295	1	-	0
Q9BXT8_RNF17	NR.136171.1	776-827	-	59.48	2.57	1	PF00567	5	-	0
Q9BZJ0_CRNKL1	NR.136171.1	776-827	-	59.47	2.56	1	PF02184,PF05843	3	-	0
Q9Y6K5_OAS3	NR.136171.1	776-827	-	59.47	2.56	1	PF10421	3	-	0
Q7Z5L2_R3HCC1L	NR.136171.1	776-827	-	59.43	2.56	1	-	0	-	0
Q14152_EIF3A	NR.136171.1	776-827	-	59.39	2.56	1	-	0	-	0
Q9H583_HEATR1	NR.136171.1	776-827	-	59.36	2.56	1	PF12397	1	-	0
P41252_IARS1	NR.136171.1	776-827	-	59.33	2.56	1	PF00133,PF08264,PF09334	3	-	0
P07814_EPRS1	NR.136171.1	776-827	-	59.32	2.56	1	PF00749,PF03950,PF09180,PF00587,PF03129	5	-	0
Q9UII4_HERC5	NR.136171.1	776-827	-	59.3	2.56	1	-	0	-	0
Q7Z406_MYH14	NR.136171.1	776-827	-	59.29	2.56	1	-	0	-	0
Q86XP3_DDX42	NR.136171.1	776-827	-	59.1	2.54	1	PF00270,PF00271,PF04851	3	-	0
P42704_LRPPRC	NR.136171.1	776-827	-	59.08	2.54	1	-	0	-	0
Q7L7V1_DHX32	NR.136171.1	776-827	-	58.98	2.54	1	PF04408	1	-	0
Q9NR97_TLR8	NR.136171.1	776-827	-	58.88	2.53	1	-	0	-	0
P57678_GEMIN4	NR.136171.1	776-827	-	58.87	2.53	1	-	0	-	0
Q6IMN6_CAPRIN2	NR.136171.1	776-827	-	58.73	2.52	1	PF12287	1	-	0
Q9Y6Y8_SEC23IP	NR.136171.1	776-827	-	58.73	2.52	1	-	0	-	0
Q8WUQ7_CACTIN	NR.136171.1	776-827	-	58.71	2.52	1	-	0	-	0
Q14241_ELOA	NR.136171.1	776-827	-	58.51	2.51	1	-	0	-	0
Q9UBB9_TFIP11	NR.136171.1	776-827	-	58.46	2.51	1	PF01585	1	-	0
P78344_EIF4G2	NR.136171.1	776-827	-	58.43	2.5	1	PF02854,PF02020,PF02847	3	-	0
Q96EK7_FAM120B	NR.136171.1	776-827	-	58.43	2.5	1	-	0	-	0
Q9NQC3_RTN4	NR.136171.1	776-827	-	58.38	2.5	1	-	0	-	0
O00410_IPO5	NR.136171.1	776-827	-	58.34	2.5	1	-	0	-	0
Q9H0D6_XRN2	NR.136171.1	776-827	-	58.28	2.5	1	PF03159	1	Q9H0D6|XRN2|K562.XRN2.8.85|31226278|eCLIP_ENCODE	1
P54886_ALDH18A1	NR.136171.1	776-827	-	58.28	2.5	1	-	0	-	0
Q05193_DNM1	NR.136171.1	776-827	-	58.22	2.49	1	-	0	-	0
Q9C0B0_UNK	NR.136171.1	776-827	-	58.04	2.48	1	PF00642	1	-	0
Q14974_KPNB1	NR.136171.1	776-827	-	57.93	2.48	1	PF03810	1	-	0
Q8TDD1_DDX54	NR.136171.1	776-827	-	57.79	2.47	1	PF00270,PF00271,PF08147,PF04851	4	-	0
P30414_NKTR	NR.136171.1	776-827	-	57.64	2.46	1	PF00160	1	-	0
Q9BQ52_ELAC2	NR.136171.1	776-827	-	57.62	2.46	1	PF13691	1	-	0
Q13395_TARBP1	NR.136171.1	776-827	-	57.53	2.45	1	PF00588	1	-	0
Q5QJE6_DNTTIP2	NR.136171.1	776-827	-	57.47	2.45	1	PF08698	1	-	0
Q05707_COL14A1	NR.136171.1	776-827	-	57.36	2.44	1	-	0	-	0
Q8WUM4_PDCD6IP	NR.136171.1	776-827	-	57.35	2.44	1	-	0	-	0
P55196_AFDN	NR.136171.1	776-827	-	57.28	2.44	1	PF00498	1	-	0
Q9C0E2_XPO4	NR.136171.1	776-827	-	57.19	2.43	1	-	0	-	0
Q5T5J6_SWT1	NR.136171.1	776-827	-	57.14	2.43	1	PF13638	1	-	0
O75460_ERN1	NR.136171.1	776-827	-	56.97	2.42	1	PF06479	1	-	0
Q8NI36_WDR36	NR.136171.1	776-827	-	56.91	2.42	1	PF04192,PF00400	2	-	0
P17480_UBTF	NR.136171.1	776-827	-	56.89	2.42	1	-	0	-	0
Q14690_PDCD11	NR.136171.1	776-827	-	56.83	2.41	1	PF00575,PF05843	5	-	0
Q9Y520_PRRC2C	NR.136171.1	776-827	-	56.77	2.41	1	-	0	-	0
Q9GZR7_DDX24	NR.136171.1	776-827	-	56.67	2.4	1	PF00270,PF00271	2	-	0
P14625_HSP90B1	NR.136171.1	776-827	-	56.61	2.4	1	-	0	-	0
Q8N163_CCAR2	NR.136171.1	776-827	-	56.59	2.4	1	PF14444	1	-	0
Q9NYK1_TLR7	NR.136171.1	776-827	-	56.51	2.39	1	-	0	-	0
P21333_FLNA	NR.136171.1	776-827	-	56.45	2.39	1	-	0	-	0
Q12873_CHD3	NR.136171.1	776-827	-	56.41	2.39	1	PF00176,PF00271,PF04851	3	-	0
Q6ZP01_RBM44	NR.136171.1	776-827	-	56.37	2.38	1	PF00076	1	-	0
Q92616_GCN1	NR.136171.1	776-827	-	56.27	2.38	1	-	0	-	0
P78527_PRKDC	NR.136171.1	776-827	-	56.25	2.38	1	-	0	-	0
P11498_PC	NR.136171.1	776-827	-	56.23	2.38	1	-	0	-	0
Q8IYT2_CMTR2	NR.136171.1	776-827	-	56.11	2.37	1	PF01728	1	-	0
Q9BRZ2_TRIM56	NR.136171.1	776-827	-	56.05	2.37	1	PF00097,PF13923	2	-	0
Q9BX66_SORBS1	NR.136171.1	776-827	-	56.03	2.37	1	-	0	-	0
Q86VP6_CAND1	NR.136171.1	776-827	-	56	2.36	1	-	0	-	0
P55072_VCP	NR.136171.1	776-827	-	55.95	2.36	1	-	0	-	0
Q9HCK5_AGO4	NR.136171.1	776-827	-	55.91	2.36	1	PF02171,PF02170	2	-	0
Q9Y3T9_NOC2L	NR.136171.1	776-827	-	55.9	2.36	1	PF03715	1	-	0
Q07954_LRP1	NR.136171.1	776-827	-	55.89	2.36	1	-	0	-	0
Q92973_TNPO1	NR.136171.1	776-827	-	55.84	2.35	1	PF03810	1	-	0
Q9Y4C8_RBM19	NR.136171.1	776-827	-	55.84	2.35	1	PF00076	6	-	0
Q9C0B9_ZCCHC2	NR.136171.1	776-827	-	55.83	2.35	1	PF00098	1	-	0
Q8IY81_FTSJ3	NR.136171.1	776-827	-	55.8	2.35	1	PF01728	1	-	0
Q9C0C9_UBE2O	NR.136171.1	776-827	-	55.72	2.35	1	-	0	-	0
Q15020_SART3	NR.136171.1	776-827	-	55.69	2.35	1	PF00076,PF05391	3	-	0
Q96J94_PIWIL1	NR.136171.1	776-827	-	55.62	2.34	1	-	0	-	0
Q86UR5_RIMS1	NR.136171.1	776-827	-	55.54	2.34	1	-	0	-	0
Q9BQG0_MYBBP1A	NR.136171.1	776-827	-	55.41	2.33	1	-	0	-	0
Q8TC59_PIWIL2	NR.136171.1	776-827	-	55.39	2.33	1	PF02171,PF02170	2	-	0
Q9H9A5_CNOT10	NR.136171.1	776-827	-	55.38	2.33	1	-	0	-	0
P47897_QARS1	NR.136171.1	776-827	-	55.34	2.33	1	PF00749,PF04558,PF03950,PF04557	4	-	0
O43491_EPB41L2	NR.136171.1	776-827	-	55.26	2.32	1	-	0	-	0
Q8NAT2_TDRD5	NR.136171.1	776-827	-	55.26	2.32	1	PF00567	1	-	0
Q7Z3Z4_PIWIL4	NR.136171.1	776-827	-	55.21	2.32	1	PF02171,PF02170	2	-	0
Q14151_SAFB2	NR.136171.1	776-827	-	55.19	2.32	1	PF00076,PF02037	2	Q14151|SAFB2|K562.SAFB2.3.189|31226278|eCLIP_ENCODE;Q14151|SAFB2|K562.SAFB2.5.478|31226278|eCLIP_ENCODE	4
Q13144_EIF2B5	NR.136171.1	776-827	-	55.02	2.31	1	PF02020	1	-	0
Q09161_NCBP1	NR.136171.1	776-827	-	55.01	2.31	1	PF09090,PF09088,PF02854	3	-	0
Q9UI17_DMGDH	NR.136171.1	776-827	-	54.95	2.3	1	-	0	-	0
O60231_DHX16	NR.136171.1	776-827	-	54.92	2.3	1	PF04408,PF00271,PF00270	3	-	0
Q9H0H0_INTS2	NR.136171.1	776-827	-	54.86	2.3	1	PF14750	1	-	0
Q75QN2_INTS8	NR.136171.1	776-827	-	54.78	2.29	1	-	0	-	0
Q92614_MYO18A	NR.136171.1	776-827	-	54.7	2.29	1	-	0	-	0
Q9UGU0_TCF20	NR.136171.1	776-827	-	54.67	2.29	1	-	0	-	0
Q05823_RNASEL	NR.136171.1	776-827	-	54.56	2.28	1	-	0	-	0
Q969S9_GFM2	NR.136171.1	776-827	-	54.47	2.27	1	PF00009,PF00679,PF03764,PF03144	4	-	0
O75152_ZC3H11A	NR.136171.1	776-827	-	54.28	2.26	1	-	0	-	0
O00566_MPHOSPH10	NR.136171.1	776-827	-	54.26	2.26	1	PF04006	1	-	0
Q15459_SF3A1	NR.136171.1	776-827	-	54.2	2.26	1	PF12230,PF01805	3	-	0
Q96RP9_GFM1	NR.136171.1	776-827	-	54.17	2.26	1	PF00009,PF03764,PF00679,PF03144	4	-	0
O15381_NVL	NR.136171.1	776-827	-	54.15	2.26	1	-	0	-	0
P78332_RBM6	NR.136171.1	776-827	-	54.06	2.25	1	PF01585	1	P78332|RBM6|292|31724725|RBNS_ENCODE,P78332|RBM6|291|31724725|RBNS_ENCODE,P78332|RBM6|289|31724725|RBNS_ENCODE,P78332|RBM6|M161_0.6|23846655|cisBP-RNA,P78332|RBM6|290|31724725|NA	2
Q9H2T7_RANBP17	NR.136171.1	776-827	-	54.06	2.25	1	PF03810	1	-	0
Q9HBL0_TNS1	NR.136171.1	776-827	-	53.91	2.24	1	-	0	-	0
Q9NZJ5_EIF2AK3	NR.136171.1	776-827	-	53.86	2.24	1	-	0	-	0
Q9P2J5_LARS1	NR.136171.1	776-827	-	53.83	2.24	1	PF00133,PF09334,PF08264,PF01406	6	-	0
Q8IX01_SUGP2	NR.136171.1	776-827	-	53.68	2.23	1	PF01805,PF01585	2	-	0
O94906_PRPF6	NR.136171.1	776-827	-	53.66	2.23	1	PF06424	1	-	0
Q8IXT5_RBM12B	NR.136171.1	776-827	-	53.66	2.23	1	PF00076	2	-	0
P21127_CDK11B	NR.136171.1	776-827	-	53.65	2.23	1	-	0	-	0
Q8TCS8_PNPT1	NR.136171.1	776-827	-	53.58	2.22	1	PF01138,PF03725,PF03726,PF00013,PF00575	6	-	0
Q9UPN6_SCAF8	NR.136171.1	776-827	-	53.54	2.22	1	PF00076	1	-	0
P52756_RBM5	NR.136171.1	776-827	-	53.33	2.21	1	PF01585,PF00076,PF00641,PF12656	4	-	0
Q9UIA9_XPO7	NR.136171.1	776-827	-	53.29	2.21	1	PF03810	1	-	0
Q9H9J4_USP42	NR.136171.1	776-827	-	53.22	2.2	1	-	0	-	0
P19338_NCL	NR.136171.1	776-827	-	53.08	2.19	1	PF00076	4	-	0
Q7Z333_SETX	NR.136171.1	776-827	-	53.07	2.19	1	PF13086,PF13087,PF13245,PF00580	4	-	0
Q12788_TBL3	NR.136171.1	776-827	-	53.04	2.19	1	PF00400,PF08625	6	-	0
P56192_MARS1	NR.136171.1	776-827	-	52.97	2.19	1	PF09334	1	-	0
Q9P2E9_RRBP1	NR.136171.1	776-827	-	52.96	2.19	1	-	0	-	0
Q99973_TEP1	NR.136171.1	776-827	-	52.86	2.18	1	PF05731,PF00400	2	-	0
Q8N5C6_SRBD1	NR.136171.1	776-827	-	52.82	2.18	1	PF00575	1	-	0
Q5H9U9_DDX60L	NR.136171.1	776-827	-	52.81	2.18	1	PF00270,PF04851,PF00271	3	-	0
Q96GQ7_DDX27	NR.136171.1	776-827	-	52.77	2.17	1	PF00270,PF00271,PF04851	3	-	0
Q14764_MVP	NR.136171.1	776-827	-	52.75	2.17	1	PF01505	4	-	0
P15924_DSP	NR.136171.1	776-827	-	52.73	2.17	1	-	0	-	0
Q9NZB2_FAM120A	NR.136171.1	776-827	-	52.6	2.17	1	-	0	Q9NZB2|FAM120A|HepG2.FAM120A.0.337|31226278|eCLIP_ENCODE,Q9NZB2|FAM120A|HepG2.FAM120A.4.619|31226278|eCLIP_ENCODE	1
Q99798_ACO2	NR.136171.1	776-827	-	52.57	2.16	1	PF00330,PF00694	2	-	0
Q5XG87_TENT4A	NR.136171.1	776-827	-	52.52	2.16	1	PF03828	1	-	0
Q7L8L6_FASTKD5	NR.136171.1	776-827	-	52.48	2.16	1	PF08368,PF06743,PF08373	3	-	0
Q8N201_INTS1	NR.136171.1	776-827	-	52.46	2.16	1	-	0	-	0
Q8TEQ6_GEMIN5	NR.136171.1	776-827	-	52.44	2.16	1	PF00400	1	-	0
Q9NRC6_SPTBN5	NR.136171.1	776-827	-	52.44	2.16	1	-	0	-	0
Q96QU8_XPO6	NR.136171.1	776-827	-	52.39	2.15	1	PF08389,PF03810	2	-	0
Q13427_PPIG	NR.136171.1	776-827	-	52.21	2.14	1	PF00160	1	Q13427|PPIG|HepG2.PPIG.3.211|31226278|eCLIP_ENCODE	1
Q9BXT6_MOV10L1	NR.136171.1	776-827	-	52.19	2.14	1	PF13087,PF13086,PF13604	4	-	0
Q8IZH2_XRN1	NR.136171.1	776-827	-	52.18	2.14	1	PF03159	1	-	0
Q8NBJ9_SIDT2	NR.136171.1	776-827	-	52.15	2.14	1	PF13965	1	-	0
Q9NYF8_BCLAF1	NR.136171.1	776-827	-	52.09	2.14	1	PF15440	1	-	0
Q5VYS8_TUT7	NR.136171.1	776-827	-	52.05	2.13	1	PF03828,PF00098	4	-	0
Q14004_CDK13	NR.136171.1	776-827	-	52.01	2.13	1	-	0	-	0
Q7Z6Z7_HUWE1	NR.136171.1	776-827	-	51.84	2.12	1	-	0	-	0
Q8WTT2_NOC3L	NR.136171.1	776-827	-	51.72	2.11	1	PF03914,PF07540	2	-	0
Q8N5U6_RNF10	NR.136171.1	776-827	-	51.69	2.11	1	PF13639,PF00097	2	-	0
O60518_RANBP6	NR.136171.1	776-827	-	51.68	2.11	1	-	0	-	0
Q9NX05_FAM120C	NR.136171.1	776-827	-	51.65	2.11	1	-	0	-	0
O15455_TLR3	NR.136171.1	776-827	-	51.61	2.11	1	-	0	-	0
Q29RF7_PDS5A	NR.136171.1	776-827	-	51.61	2.11	1	-	0	-	0
Q8NEZ4_KMT2C	NR.136171.1	776-827	-	51.56	2.1	1	-	0	-	0
Q92499_DDX1	NR.136171.1	776-827	-	51.49	2.1	1	PF00270,PF00271,PF00622	3	-	0
P27816_MAP4	NR.136171.1	776-827	-	51.47	2.1	1	-	0	-	0
Q76FK4_NOL8	NR.136171.1	776-827	-	51.32	02.09	1	PF00076	1	-	0
Q9UPR6_ZFR2	NR.136171.1	776-827	-	51.31	02.09	1	PF07528,PF12874	3	-	0
Q9UPQ9_TNRC6B	NR.136171.1	776-827	-	51.27	02.09	1	PF10427	1	-	0
P29375_KDM5A	NR.136171.1	776-827	-	51.22	02.08	1	-	0	-	0
Q9NVR5_DNAAF2	NR.136171.1	776-827	-	51.22	02.08	1	PF08190	1	-	0
Q8N3C0_ASCC3	NR.136171.1	776-827	-	51.06	02.08	1	PF00270,PF04851,PF00271	6	-	0
Q5TAP6_UTP14C	NR.136171.1	776-827	-	51.05	02.08	1	PF04615	1	-	0
Q93073_SECISBP2L	NR.136171.1	776-827	-	51.01	02.07	1	PF01248	1	-	0
Q8NDG6_TDRD9	NR.136171.1	776-827	-	50.99	02.07	1	PF00567,PF00271,PF04408,PF00270	4	-	0
Q9UBK2_PPARGC1A	NR.136171.1	776-827	-	50.97	02.07	1	PF00076	1	-	0
P38646_HSPA9	NR.136171.1	776-827	-	50.82	02.06	1	PF02782	1	-	0
A2RTX5_TARS3	NR.136171.1	776-827	-	50.8	02.06	1	PF00587,PF03129,PF07973	3	-	0
O75691_UTP20	NR.136171.1	776-827	-	50.72	02.06	1	PF07539	1	-	0
P98175_RBM10	NR.136171.1	776-827	-	50.67	02.05	1	PF01585,PF00076,PF12656,PF00641	4	-	0
Q96RS0_TGS1	NR.136171.1	776-827	-	50.51	02.04	1	PF09445,PF02475,PF01170	3	-	0
P35579_MYH9	NR.136171.1	776-827	-	50.5	02.04	1	-	0	-	0
Q9UKK3_PARP4	NR.136171.1	776-827	-	50.48	02.04	1	PF00644	1	-	0
Q6NWY9_PRPF40B	NR.136171.1	776-827	-	50.43	02.04	1	-	0	-	0
P59045_NLRP11	NR.136171.1	776-827	-	50.15	02.02	1	-	0	-	0
Q16891_IMMT	NR.136171.1	776-827	-	50.14	02.02	1	-	0	-	0
Q03701_CEBPZ	NR.136171.1	776-827	-	50.12	02.02	1	PF03914	1	-	0
P58107_EPPK1	NR.136171.1	776-827	-	50.08	02.02	1	-	0	-	0
P55060_CSE1L	NR.136171.1	776-827	-	50.06	02.02	1	PF03810	1	-	0
Q9BXJ9_NAA15	NR.136171.1	776-827	-	50	02.01	1	PF13181	1	-	0
Q9NXL6_SIDT1	NR.136171.1	776-827	-	49.99	02.01	1	PF13965	1	-	0
Q9BVJ6_UTP14A	NR.136171.1	776-827	-	49.97	02.01	1	PF04615	1	-	0
Q5T0F9_CC2D1B	NR.136171.1	776-827	-	49.95	02.01	1	-	0	-	0
P11388_TOP2A	NR.136171.1	776-827	-	49.85	02.01	1	PF01751	1	-	0
P51816_AFF2	NR.136171.1	776-827	-	49.75	2	1	PF05110	1	-	0
Q702N8_XIRP1	NR.136171.1	776-827	-	49.75	2	1	-	0	-	0
Q14147_DHX34	NR.136171.1	776-827	-	49.61	1.99	1	PF04408,PF00271	2	-	0
O43432_EIF4G3	NR.136171.1	776-827	-	49.5	1.99	1	PF02854,PF02847,PF02020	3	-	0
Q86YF9_DZIP1	NR.136171.1	776-827	-	49.46	1.98	1	-	0	-	0
P11171_EPB41	NR.136171.1	776-827	-	49.44	1.98	1	-	0	-	0
Q7Z3Z3_PIWIL3	NR.136171.1	776-827	-	49.43	1.98	1	PF02171,PF02170	2	-	0
P21399_ACO1	NR.136171.1	776-827	-	49.4	1.98	1	PF00330,PF00694	2	-	0
Q587J7_TDRD12	NR.136171.1	776-827	-	49.33	1.98	1	PF00567,PF00270	3	-	0
Q16513_PKN2	NR.136171.1	776-827	-	49.3	1.97	1	-	0	-	0
Q9NR48_ASH1L	NR.136171.1	776-827	-	49.3	1.97	1	-	0	-	0
O43896_KIF1C	NR.136171.1	776-827	-	49.28	1.97	1	PF00498	1	-	0
O43823_AKAP8	NR.136171.1	776-827	-	49.24	1.97	1	PF04988	1	-	0
Q9Y4B5_MTCL1	NR.136171.1	776-827	-	49.15	1.97	1	-	0	-	0
Q9P2K8_EIF2AK4	NR.136171.1	776-827	-	49.04	1.96	1	PF12745,PF13393	2	-	0
Q9UPS6_SETD1B	NR.136171.1	776-827	-	49.04	1.96	1	PF00076	1	-	0
Q9H9P5_UNKL	NR.136171.1	776-827	-	48.99	1.96	1	PF00642	1	-	0
Q92667_AKAP1	NR.136171.1	776-827	-	48.87	1.95	1	PF00567,PF00013	2	-	0
Q9H8H2_DDX31	NR.136171.1	776-827	-	48.84	1.95	1	PF00270,PF00271,PF13959,PF04851	4	-	0
Q9H2Y7_ZNF106	NR.136171.1	776-827	-	48.81	1.94	1	-	0	-	0
Q8IWA0_WDR75	NR.136171.1	776-827	-	48.69	1.94	1	PF00400	2	-	0
O75179_ANKRD17	NR.136171.1	776-827	-	48.68	1.94	1	PF00013	1	-	0
Q12955_ANK3	NR.136171.1	776-827	-	48.65	1.94	1	-	0	-	0
Q9Y5L0_TNPO3	NR.136171.1	776-827	-	48.61	1.93	1	PF08389	1	-	0
Q8N302_AGGF1	NR.136171.1	776-827	-	48.57	1.93	1	-	0	-	0
Q9P2I0_CPSF2	NR.136171.1	776-827	-	48.56	1.93	1	PF10996,PF07521,PF00753	3	-	0
Q8IYB8_SUPV3L1	NR.136171.1	776-827	-	48.46	1.92	1	PF12513,PF00271	2	-	0
Q9HCM7_FBRSL1	NR.136171.1	776-827	-	48.46	1.92	1	-	0	-	0
Q9UI26_IPO11	NR.136171.1	776-827	-	48.46	1.92	1	PF03810	1	-	0
Q9NW13_RBM28	NR.136171.1	776-827	-	48.33	1.92	1	PF00076	3	-	0
Q13523_PRPF4B	NR.136171.1	776-827	-	48.32	1.92	1	-	0	-	0
Q14966_ZNF638	NR.136171.1	776-827	-	48.3	1.92	1	PF00076,PF12171	2	-	0
Q659C4_LARP1B	NR.136171.1	776-827	-	48.28	1.91	1	PF05383	1	-	0
Q8NHU6_TDRD7	NR.136171.1	776-827	-	48.16	1.91	1	PF00567	3	-	0
Q76MJ5_ERN2	NR.136171.1	776-827	-	47.99	1.9	1	PF06479	1	-	0
Q2NL82_TSR1	NR.136171.1	776-827	-	47.98	1.9	1	PF08142	1	-	0
Q99728_BARD1	NR.136171.1	776-827	-	47.96	1.9	1	-	0	-	0
Q8ND04_SMG8	NR.136171.1	776-827	-	47.95	1.9	1	-	0	-	0
P13639_EEF2	NR.136171.1	776-827	-	47.93	1.89	1	PF00009,PF03764,PF00679,PF03144,PF01926	5	-	0
Q5T200_ZC3H13	NR.136171.1	776-827	-	47.86	1.89	1	PF00642	1	-	0
Q8IWZ3_ANKHD1	NR.136171.1	776-827	-	47.85	1.89	1	PF00013	1	-	0
P04114_APOB	NR.136171.1	776-827	-	47.63	1.88	1	-	0	-	0
O94829_IPO13	NR.136171.1	776-827	-	47.59	1.87	1	PF08389,PF03810	2	-	0
Q99613_EIF3C	NR.136171.1	776-827	-	47.57	1.87	1	PF05470	1	-	0
P48200_IREB2	NR.136171.1	776-827	-	47.5	1.87	1	PF00330,PF00694	3	-	0
Q9NWH9_SLTM	NR.136171.1	776-827	-	47.5	1.87	1	PF00076,PF02037,PF13893	3	-	0
Q15031_LARS2	NR.136171.1	776-827	-	47.45	1.87	1	PF00133,PF09334,PF08264	6	-	0
Q01974_ROR2	NR.136171.1	776-827	-	47.42	1.86	1	-	0	-	0
Q9P2N5_RBM27	NR.136171.1	776-827	-	47.39	1.86	1	PF01480,PF00076,PF00642	3	-	0
Q9UNX4_WDR3	NR.136171.1	776-827	-	47.39	1.86	1	PF00400,PF04003	5	-	0
P49790_NUP153	NR.136171.1	776-827	-	47.38	1.86	1	PF00641	4	-	0
P49756_RBM25	NR.136171.1	776-827	-	47.25	1.85	1	PF01480,PF00076	2	-	0
Q7Z3E1_TIPARP	NR.136171.1	776-827	-	47.25	1.85	1	PF00644	1	-	0
O60716_CTNND1	NR.136171.1	776-827	-	47.23	1.85	1	-	0	-	0
Q00839_HNRNPU	NR.136171.1	776-827	-	47.18	1.85	1	PF13671,PF00622,PF02037	3	Q00839|HNRNPU|HepG2.HNRNPU.1.209|31226278|eCLIP_ENCODE,Q00839|HNRNPU|HepG2.HNRNPU.5.294|31226278|eCLIP_ENCODE,Q00839|HNRNPU|HepG2.HNRNPU.6.417|31226278|eCLIP_ENCODE,Q00839|HNRNPU|NA|NA|NA	4
Q9H6R4_NOL6	NR.136171.1	776-827	-	47.14	1.85	1	PF03813	1	-	0
Q15269_PWP2	NR.136171.1	776-827	-	47.07	1.84	1	PF00400,PF04003	3	-	0
Q8IYY4_DZIP1L	NR.136171.1	776-827	-	47.06	1.84	1	-	0	-	0
Q9BYK8_HELZ2	NR.136171.1	776-827	-	47.06	1.84	1	PF13086,PF13087,PF00773,PF13245	6	-	0
Q15424_SAFB	NR.136171.1	776-827	-	47.05	1.84	1	PF00076,PF02037,PF13893	3	-	0
Q9H9G7_AGO3	NR.136171.1	776-827	-	47	1.84	1	PF02171,PF02170	2	-	0
P55265_ADAR	NR.136171.1	776-827	-	46.99	1.84	1	PF02137,PF02295,PF00035	6	P55265|ADAR|starBase_1|25708366|iCLIP	1
Q9Y608_LRRFIP2	NR.136171.1	776-827	-	46.99	1.84	1	PF09738	3	-	0
Q5JTH9_RRP12	NR.136171.1	776-827	-	46.98	1.84	1	PF08161	1	-	0
Q68E01_INTS3	NR.136171.1	776-827	-	46.95	1.84	1	PF10189	1	-	0
Q9Y4W2_LAS1L	NR.136171.1	776-827	-	46.88	1.83	1	PF04031	1	-	0
Q15149_PLEC	NR.136171.1	776-827	-	46.67	1.82	1	PF03501	1	-	0
Q53GS7_GLE1	NR.136171.1	776-827	-	46.67	1.82	1	PF07817	1	-	0
Q8N6Y1_PCDH20	NR.136171.1	776-827	-	46.64	1.82	1	-	0	-	0
Q86Y13_DZIP3	NR.136171.1	776-827	-	46.61	1.82	1	PF13639,PF13923,PF00097	3	-	0
O00411_POLRMT	NR.136171.1	776-827	-	46.6	1.82	1	PF00940	1	-	0
Q9Y5G4_PCDHGA9	NR.136171.1	776-827	-	46.6	1.82	1	-	0	-	0
Q14527_HLTF	NR.136171.1	776-827	-	46.56	1.81	1	PF00176,PF08797,PF00271,PF13923,PF00097	5	-	0
Q10570_CPSF1	NR.136171.1	776-827	-	46.54	1.81	1	PF03178	1	-	0
O94913_PCF11	NR.136171.1	776-827	-	46.52	1.81	1	-	0	-	0
P55884_EIF3B	NR.136171.1	776-827	-	46.49	1.81	1	PF08662,PF00076	2	-	0
Q9Y2Z2_MTO1	NR.136171.1	776-827	-	46.43	1.81	1	PF13932	1	-	0
Q9NXZ2_DDX43	NR.136171.1	776-827	-	46.35	1.8	1	PF00270,PF00271,PF00013	3	-	0
P11387_TOP1	NR.136171.1	776-827	-	46.29	1.8	1	-	0	-	0
B5ME19_EIF3CL	NR.136171.1	776-827	-	46.21	1.79	1	PF05470	1	-	0
Q68CQ4_DIEXF	NR.136171.1	776-827	-	46.1	1.79	1	-	0	-	0
Q96T58_SPEN	NR.136171.1	776-827	-	46.09	1.79	1	PF00076,PF07744	5	-	0
Q9H6S0_YTHDC2	NR.136171.1	776-827	-	46.03	1.78	1	PF04146,PF04408,PF00271,PF01424,PF00270	6	Q9H6S0|YTHDC2|DRACH|27602518|iCLIP	1
Q9UIF9_BAZ2A	NR.136171.1	776-827	-	46.03	1.78	1	PF01429	1	-	0
P13010_XRCC5	NR.136171.1	776-827	-	45.98	1.78	1	PF03731,PF02735,PF03730	3	-	0
Q13813_SPTAN1	NR.136171.1	776-827	-	45.82	1.77	1	-	0	-	0
Q01780_EXOSC10	NR.136171.1	776-827	-	45.8	1.77	1	PF01612,PF08066,PF00570	3	-	0
Q5VT52_RPRD2	NR.136171.1	776-827	-	45.77	1.77	1	-	0	-	0
Q5UIP0_RIF1	NR.136171.1	776-827	-	45.7	1.76	1	PF12231	1	-	0
Q5T8P6_RBM26	NR.136171.1	776-827	-	45.6	1.76	1	PF01480	1	-	0
P02751_FN1	NR.136171.1	776-827	-	45.52	1.75	1	-	0	-	0
Q1KMD3_HNRNPUL2	NR.136171.1	776-827	-	45.51	1.75	1	PF13671,PF00622,PF02037	3	-	0
O14746_TERT	NR.136171.1	776-827	-	45.5	1.75	1	PF12009,PF00078	2	-	0
Q9Y4F3_MARF1	NR.136171.1	776-827	-	45.47	1.75	1	-	0	-	0
P38398_BRCA1	NR.136171.1	776-827	-	45.44	1.75	1	PF00097,PF13923	2	-	0
Q9C0D7_ZC3H12C	NR.136171.1	776-827	-	45.43	1.75	1	PF11977	1	-	0
Q96EY7_PTCD3	NR.136171.1	776-827	-	45.3	1.74	1	-	0	-	0
Q9BXP5_SRRT	NR.136171.1	776-827	-	45.25	1.74	1	PF04959	1	-	0
P42694_HELZ	NR.136171.1	776-827	-	45.21	1.74	1	PF13087,PF13086,PF13604,PF13245,PF00642	6	-	0
Q14667_KIAA0100	NR.136171.1	776-827	-	45.2	1.74	1	-	0	-	0
P22314_UBA1	NR.136171.1	776-827	-	44.99	1.72	1	-	0	-	0
P08238_HSP90AB1	NR.136171.1	776-827	-	44.98	1.72	1	-	0	-	0
Q9NSE4_IARS2	NR.136171.1	776-827	-	44.94	1.72	1	PF00133,PF08264,PF09334,PF06827	4	-	0
Q5TAX3_TUT4	NR.136171.1	776-827	-	44.92	1.72	1	PF03828,PF00098	3	-	0
Q99700_ATXN2	NR.136171.1	776-827	-	44.84	1.71	1	PF14438,PF06741,PF07145	3	-	0
O94875_SORBS2	NR.136171.1	776-827	-	44.82	1.71	1	-	0	-	0
Q9NVH2_INTS7	NR.136171.1	776-827	-	44.76	1.71	1	-	0	-	0
Q13823_GNL2	NR.136171.1	776-827	-	44.63	1.7	1	PF01926	1	-	0
Q2Q1W2_TRIM71	NR.136171.1	776-827	-	44.47	1.69	1	-	0	-	0
Q9HAV4_XPO5	NR.136171.1	776-827	-	44.46	1.69	1	PF08389	1	-	0
Q9P1Y6_PHRF1	NR.136171.1	776-827	-	44.42	1.69	1	PF13639,PF00097,PF13923	3	-	0
P25440_BRD2	NR.136171.1	776-827	-	44.37	1.69	1	-	0	-	0
Q96P70_IPO9	NR.136171.1	776-827	-	44.37	1.69	1	PF03810	1	-	0
Q9UL03_INTS6	NR.136171.1	776-827	-	44.32	1.68	1	PF15300	1	-	0
P26358_DNMT1	NR.136171.1	776-827	-	44.3	1.68	1	-	0	-	0
Q9Y490_TLN1	NR.136171.1	776-827	-	44.22	1.68	1	-	0	-	0
Q96SD1_DCLRE1C	NR.136171.1	776-827	-	44.01	1.67	1	-	0	-	0
Q96T37_RBM15	NR.136171.1	776-827	-	43.98	1.66	1	PF07744,PF00076	3	Q96T37|RBM15|UUUB|27602518|iCLIP,Q96T37|RBM15|NNUUKV|NA|NA	1
Q9BSC4_NOL10	NR.136171.1	776-827	-	43.98	1.66	1	PF08159	1	-	0
Q9Y223_GNE	NR.136171.1	776-827	-	43.91	1.66	1	-	0	-	0
Q8IWR0_ZC3H7A	NR.136171.1	776-827	-	43.86	1.66	1	PF00642	1	-	0
Q9Y4I1_MYO5A	NR.136171.1	776-827	-	43.84	1.66	1	-	0	-	0
Q8TF46_DIS3L	NR.136171.1	776-827	-	43.74	1.65	1	PF00773	1	-	0
Q9UEY8_ADD3	NR.136171.1	776-827	-	43.71	1.65	1	-	0	-	0
Q9NV66_TYW1	NR.136171.1	776-827	-	43.5	1.64	1	PF08608	1	-	0
Q92945_KHSRP	NR.136171.1	776-827	-	43.34	1.63	1	PF00013,PF07650,PF09005	7	-	0
Q14684_RRP1B	NR.136171.1	776-827	-	43.27	1.62	1	PF05997	1	-	0
B5MCY1_TDRD15	NR.136171.1	776-827	-	43.26	1.62	1	PF00567	8	-	0
Q9P2P1_NYNRIN	NR.136171.1	776-827	-	43.25	1.62	1	PF11977	1	-	0
Q13769_THOC5	NR.136171.1	776-827	-	43.21	1.62	1	-	0	-	0
O60294_LCMT2	NR.136171.1	776-827	-	43.19	1.62	1	-	0	-	0
P48357_LEPR	NR.136171.1	776-827	-	43.12	1.61	1	-	0	-	0
Q9NV88_INTS9	NR.136171.1	776-827	-	43.12	1.61	1	-	0	-	0
O75113_N4BP1	NR.136171.1	776-827	-	43.04	1.61	1	PF11977	1	-	0
Q6NSI4_RADX	NR.136171.1	776-827	-	43.04	1.61	1	-	0	-	0
Q09666_AHNAK	NR.136171.1	776-827	-	42.92	1.6	1	-	0	-	0
A5YKK6_CNOT1	NR.136171.1	776-827	-	42.86	1.6	1	PF04054	1	-	0
O14647_CHD2	NR.136171.1	776-827	-	42.86	1.6	1	PF00176,PF00271,PF04851	3	-	0
Q15910_EZH2	NR.136171.1	776-827	-	42.78	1.59	1	-	0	-	0
Q9UNY4_TTF2	NR.136171.1	776-827	-	42.78	1.59	1	PF00176,PF00271,PF04851	3	-	0
O60306_AQR	NR.136171.1	776-827	-	42.74	1.59	1	PF13086,PF13087,PF13245,PF04851	4	-	0
O95786_DDX58	NR.136171.1	776-827	-	42.62	1.58	1	-	0	O95786|DDX58|511|21947008|PDB	1
Q92541_RTF1	NR.136171.1	776-827	-	42.59	1.58	1	-	0	-	0
Q9UHB7_AFF4	NR.136171.1	776-827	-	42.55	1.58	1	PF05110	1	-	0
Q00610_CLTC	NR.136171.1	776-827	-	42.38	1.57	1	-	0	-	0
Q9NVU7_SDAD1	NR.136171.1	776-827	-	42.37	1.57	1	-	0	-	0
Q2TBE0_CWF19L2	NR.136171.1	776-827	-	42.34	1.57	1	PF04677,PF04676	2	-	0
Q8NI27_THOC2	NR.136171.1	776-827	-	42.3	1.57	1	PF11262,PF11732	2	-	0
Q9H089_LSG1	NR.136171.1	776-827	-	42.29	1.57	1	PF01926	1	-	0
Q6P158_DHX57	NR.136171.1	776-827	-	42.19	1.56	1	PF04408,PF00271,PF00270,PF00642	4	-	0
P07900_HSP90AA1	NR.136171.1	776-827	-	42.14	1.56	1	-	0	-	0
O43143_DHX15	NR.136171.1	776-827	-	42.07	1.55	1	PF04408,PF00271,PF00270	3	-	0
Q9H6E5_TUT1	NR.136171.1	776-827	-	41.94	1.54	1	-	0	-	0
Q16666_IFI16	NR.136171.1	776-827	-	41.87	1.54	1	-	0	-	0
P48634_PRRC2A	NR.136171.1	776-827	-	41.8	1.54	1	-	0	-	0
Q9UQ84_EXO1	NR.136171.1	776-827	-	41.57	1.52	1	-	0	-	0
Q15477_SKIV2L	NR.136171.1	776-827	-	41.47	1.52	1	PF13234,PF00270,PF00271	3	-	0
Q8NE71_ABCF1	NR.136171.1	776-827	-	41.47	1.52	1	-	0	-	0
Q9UBC3_DNMT3B	NR.136171.1	776-827	-	41.43	1.52	1	-	0	-	0
Q14683_SMC1A	NR.136171.1	776-827	-	41.42	1.51	1	-	0	-	0
Q6P2E9_EDC4	NR.136171.1	776-827	-	41.4	1.51	1	-	0	-	0
Q9UPN3_MACF1	NR.136171.1	776-827	-	41.39	1.51	1	-	0	-	0
Q9HBE1_PATZ1	NR.136171.1	776-827	-	41.34	1.51	1	PF00096	2	-	0
Q12872_SFSWAP	NR.136171.1	776-827	-	41.33	1.51	1	PF09750,PF01805	3	-	0
Q9UHI6_DDX20	NR.136171.1	776-827	-	41.3	1.51	1	PF00270,PF00271,PF04851	3	-	0
Q9P275_USP36	NR.136171.1	776-827	-	41.2	1.5	1	-	0	-	0
P38935_IGHMBP2	NR.136171.1	776-827	-	41.16	1.5	1	-	0	-	0
P42285_MTREX	NR.136171.1	776-827	-	41.09	1.5	1	PF13234,PF00270,PF00271	3	-	0
P42166_TMPO	NR.136171.1	776-827	-	41.04	1.49	1	-	0	-	0
P46013_MKI67	NR.136171.1	776-827	-	40.94	1.49	1	PF00498	1	-	0
P78563_ADARB1	NR.136171.1	776-827	-	40.94	1.49	1	PF02137,PF00035	3	-	0
Q7KZI7_MARK2	NR.136171.1	776-827	-	40.89	1.48	1	-	0	-	0
Q14146_URB2	NR.136171.1	776-827	-	40.7	1.47	1	PF10441	1	-	0
Q9NP73_ALG13	NR.136171.1	776-827	-	40.65	1.47	1	-	0	-	0
O75533_SF3B1	NR.136171.1	776-827	-	40.54	1.46	1	PF08920	1	-	0
Q9NVR2_INTS10	NR.136171.1	776-827	-	40.5	1.46	1	-	0	-	0
P35611_ADD1	NR.136171.1	776-827	-	40.47	1.46	1	-	0	-	0
Q8WWM7_ATXN2L	NR.136171.1	776-827	-	40.46	1.46	1	PF14438,PF06741,PF07145	3	-	0
Q53R41_FASTKD1	NR.136171.1	776-827	-	40.37	1.45	1	PF08368,PF06743,PF08373	3	-	0
Q8IX18_DHX40	NR.136171.1	776-827	-	40.21	1.45	1	PF04408,PF00271,PF00270	3	-	0
O94979_SEC31A	NR.136171.1	776-827	-	40.14	1.44	1	-	0	-	0
Q5JSJ4_INTS6L	NR.136171.1	776-827	-	40.1	1.44	1	PF15300	1	-	0
P16070_CD44	NR.136171.1	776-827	-	39.98	1.43	1	-	0	-	0
Q9UBS9_SUCO	NR.136171.1	776-827	-	39.98	1.43	1	-	0	-	0
Q9UL18_AGO1	NR.136171.1	776-827	-	39.89	1.43	1	PF02171,PF02170	2	-	0
Q9NS39_ADARB2	NR.136171.1	776-827	-	39.84	1.42	1	PF02137,PF00035	3	-	0
Q9HCJ0_TNRC6C	NR.136171.1	776-827	-	39.83	1.42	1	PF10427	1	-	0
Q7Z478_DHX29	NR.136171.1	776-827	-	39.81	1.42	1	PF04408,PF00271,PF00270	3	-	0
O75122_CLASP2	NR.136171.1	776-827	-	39.8	1.42	1	-	0	-	0
P41250_GARS1	NR.136171.1	776-827	-	39.76	1.42	1	PF03129,PF00587	2	-	0
Q05209_PTPN12	NR.136171.1	776-827	-	39.73	1.42	1	-	0	-	0
O14980_XPO1	NR.136171.1	776-827	-	39.68	1.41	1	PF08767,PF08389,PF03810	3	-	0
Q15029_EFTUD2	NR.136171.1	776-827	-	39.51	1.4	1	PF00009,PF00679,PF03764,PF03144	4	-	0
Q7Z6E9_RBBP6	NR.136171.1	776-827	-	39.47	1.4	1	PF13696,PF00098	2	-	0
P61129_ZC3H6	NR.136171.1	776-827	-	39.25	1.39	1	PF00642,PF14608	3	-	0
Q9H0K6_PUS7L	NR.136171.1	776-827	-	39.24	1.39	1	PF01142	1	-	0
Q8WYQ9_ZCCHC14	NR.136171.1	776-827	-	39.23	1.39	1	PF00098	1	-	0
P18583_SON	NR.136171.1	776-827	-	39.12	1.38	1	PF01585,PF14709,PF12656	3	-	0
Q8TB72_PUM2	NR.136171.1	776-827	-	39.06	1.38	1	PF00806	8	Q8TB72|PUM2|361|21397187|PDB	1
Q5C9Z4_NOM1	NR.136171.1	776-827	-	38.85	1.37	1	PF02847,PF02854	2	-	0
Q9NNW5_WDR6	NR.136171.1	776-827	-	38.83	1.36	1	PF00400	1	-	0
P35555_FBN1	NR.136171.1	776-827	-	38.8	1.36	1	-	0	-	0
Q9H6T0_ESRP2	NR.136171.1	776-827	-	38.73	1.36	1	-	0	-	0
O60841_EIF5B	NR.136171.1	776-827	-	38.51	1.35	1	PF00009,PF11987,PF03144,PF01926	4	-	0
Q8N1W1_ARHGEF28	NR.136171.1	776-827	-	38.45	1.34	1	-	0	-	0
Q9UKJ3_GPATCH8	NR.136171.1	776-827	-	38.35	1.34	1	PF01585,PF12171	2	-	0
Q08945_SSRP1	NR.136171.1	776-827	-	38.19	1.33	1	-	0	-	0
Q9BTC0_DIDO1	NR.136171.1	776-827	-	38.13	1.32	1	PF07744	1	-	0
Q92576_PHF3	NR.136171.1	776-827	-	38.11	1.32	1	PF07744	1	-	0
Q96BT7_ALKBH8	NR.136171.1	776-827	-	38.09	1.32	1	PF13532,PF13847,PF05148	3	-	0
Q86UA1_PRPF39	NR.136171.1	776-827	-	38.04	1.32	1	-	0	-	0
O60271_SPAG9	NR.136171.1	776-827	-	38	1.32	1	-	0	-	0
Q14562_DHX8	NR.136171.1	776-827	-	37.86	1.31	1	PF04408,PF00575,PF00271	3	-	0
P51826_AFF3	NR.136171.1	776-827	-	37.81	1.3	1	PF05110	2	-	0
P30876_POLR2B	NR.136171.1	776-827	-	37.73	1.3	1	PF00562,PF04563,PF04561,PF04560,PF04566,PF04565,PF04567	7	-	0
P0CG48_UBC	NR.136171.1	776-827	-	37.69	1.3	1	-	0	-	0
Q9UHB6_LIMA1	NR.136171.1	776-827	-	37.63	1.29	1	-	0	-	0
A8K979_ERI2	NR.136171.1	776-827	-	37.53	1.29	1	PF00929	1	-	0
Q5JSZ5_PRRC2B	NR.136171.1	776-827	-	37.52	1.29	1	-	0	-	0
P51825_AFF1	NR.136171.1	776-827	-	37.4	1.28	1	PF05110	1	-	0
P51116_FXR2	NR.136171.1	776-827	-	37.37	1.28	1	PF12235,PF00013,PF05641	4	P51116|FXR2|WGGA|23235829;27378784|PAR-CLIP;HITS-CLIP	2
Q5VV67_PPRC1	NR.136171.1	776-827	-	37.24	1.27	1	PF00076	1	-	0
Q14694_USP10	NR.136171.1	776-827	-	37.17	1.27	1	PF07145	1	-	0
Q7Z417_NUFIP2	NR.136171.1	776-827	-	37.16	1.27	1	PF15293	1	-	0
Q7L2E3_DHX30	NR.136171.1	776-827	-	37.12	1.26	1	PF00271,PF04408,PF00270	3	-	0
Q99676_ZNF184	NR.136171.1	776-827	-	37	1.26	1	-	0	-	0
Q9H307_PNN	NR.136171.1	776-827	-	36.96	1.26	1	-	0	-	0
Q86YN6_PPARGC1B	NR.136171.1	776-827	-	36.88	1.25	1	PF00076	1	-	0
Q08J23_NSUN2	NR.136171.1	776-827	-	36.84	1.25	1	PF01189	1	-	0
Q8N1G1_REXO1	NR.136171.1	776-827	-	36.77	1.25	1	-	0	-	0
P02786_TFRC	NR.136171.1	776-827	-	36.7	1.24	1	-	0	-	0
Q6P2Q9_PRPF8	NR.136171.1	776-827	-	36.65	1.24	1	PF08083,PF12134,PF10596,PF08082,PF10597,PF08084,PF10598,PF01398	8	Q6P2Q9|PRPF8|K562.PRPF8.0.529|31226278|eCLIP_ENCODE,Q6P2Q9|PRPF8|HepG2.PRPF8.1.617|31226278|eCLIP_ENCODE	1
Q8TF01_PNISR	NR.136171.1	776-827	-	36.65	1.24	1	-	0	-	0
Q92841_DDX17	NR.136171.1	776-827	-	36.61	1.24	1	PF00270,PF00271	2	-	0
P11137_MAP2	NR.136171.1	776-827	-	36.59	1.23	1	-	0	-	0
P29728_OAS2	NR.136171.1	776-827	-	36.58	1.23	1	PF10421	2	-	0
Q7Z2T5_TRMT1L	NR.136171.1	776-827	-	36.55	1.23	1	PF02005,PF02475	3	-	0
P51003_PAPOLA	NR.136171.1	776-827	-	36.54	1.23	1	PF04926	1	-	0
P10636_MAPT	NR.136171.1	776-827	-	36.41	1.22	1	-	0	-	0
Q6PJT7_ZC3H14	NR.136171.1	776-827	-	36.31	1.22	1	PF14608	2	-	0
Q8IZL8_PELP1	NR.136171.1	776-827	-	36.23	1.21	1	PF08167	1	-	0
Q9BRR8_GPATCH1	NR.136171.1	776-827	-	36.2	1.21	1	PF07713,PF01585	2	-	0
Q14676_MDC1	NR.136171.1	776-827	-	36.1	1.21	1	PF00498	1	-	0
Q13310_PABPC4	NR.136171.1	776-827	-	36.09	1.21	1	PF00076,PF00658	5	-	0
Q8IWX8_CHERP	NR.136171.1	776-827	-	36.01	1.2	1	PF01805,PF01585	2	-	0
Q13428_TCOF1	NR.136171.1	776-827	-	35.98	1.2	1	-	0	-	0
Q8NC60_NOA1	NR.136171.1	776-827	-	35.85	1.19	1	PF01926	1	-	0
Q9NQI0_DDX4	NR.136171.1	776-827	-	35.84	1.19	1	PF00270,PF00271	2	-	0
P24043_LAMA2	NR.136171.1	776-827	-	35.77	1.19	1	-	0	-	0
O15037_KHNYN	NR.136171.1	776-827	-	35.57	1.18	1	PF11977	1	-	0
Q969X6_UTP4	NR.136171.1	776-827	-	35.56	1.17	1	-	0	-	0
Q6NXG1_ESRP1	NR.136171.1	776-827	-	35.45	1.17	1	-	0	-	0
Q9BW92_TARS2	NR.136171.1	776-827	-	35.36	1.16	1	PF00587,PF03129,PF07973	3	-	0
Q9C0C2_TNKS1BP1	NR.136171.1	776-827	-	35.29	1.16	1	-	0	-	0
Q9NR30_DDX21	NR.136171.1	776-827	-	35.2	1.15	1	PF00270,PF00271,PF08152,PF04851	4	-	0
Q96MU7_YTHDC1	NR.136171.1	776-827	-	35.14	1.15	1	PF04146	2	Q96MU7|YTHDC1|DRACH|27602518|iCLIP	1
Q86TB9_PATL1	NR.136171.1	776-827	-	35.12	1.15	1	PF09770	1	-	0
Q8N8A6_DDX51	NR.136171.1	776-827	-	35.04	1.14	1	PF00270,PF00271,PF04851	3	-	0
Q6P3W6_NBPF10	NR.136171.1	776-827	-	34.93	1.14	1	-	0	-	0
Q9H8H0_NOL11	NR.136171.1	776-827	-	34.88	1.14	1	PF08168	1	-	0
O76094_SRP72	NR.136171.1	776-827	-	34.74	1.13	1	PF08492	1	-	0
Q14CZ7_FASTKD3	NR.136171.1	776-827	-	34.65	1.12	1	PF08368,PF08373,PF06743	3	-	0
Q9H6R0_DHX33	NR.136171.1	776-827	-	34.63	1.12	1	PF04408,PF00271,PF00270	3	-	0
Q9UPR3_SMG5	NR.136171.1	776-827	-	34.63	1.12	1	PF10373,PF10374,PF13638	4	-	0
O15226_NKRF	NR.136171.1	776-827	-	34.49	1.11	1	PF01585,PF01424,PF12656	3	-	0
Q9BU23_LMF2	NR.136171.1	776-827	-	34.36	1.1	1	-	0	-	0
Q9UKV8_AGO2	NR.136171.1	776-827	-	34.34	1.1	1	PF02171,PF02170	2	-	0
Q14204_DYNC1H1	NR.136171.1	776-827	-	34.26	1.1	1	-	0	-	0
Q96PZ0_PUS7	NR.136171.1	776-827	-	34.25	1.1	1	PF01142	1	-	0
Q5ST30_VARS2	NR.136171.1	776-827	-	34.2	01.09	1	PF00133,PF08264,PF09334	3	-	0
Q7Z2W4_ZC3HAV1	NR.136171.1	776-827	-	34.2	01.09	1	PF00644	1	-	0
Q01804_OTUD4	NR.136171.1	776-827	-	34.19	01.09	1	-	0	-	0
P20810_CAST	NR.136171.1	776-827	-	34.12	01.09	1	-	0	-	0
Q9H0J9_PARP12	NR.136171.1	776-827	-	34.08	01.09	1	PF00644,PF00642	2	-	0
P12270_TPR	NR.136171.1	776-827	-	34.07	01.09	1	-	0	-	0
Q5TC82_RC3H1	NR.136171.1	776-827	-	33.96	01.08	1	PF00642	1	-	0
Q13263_TRIM28	NR.136171.1	776-827	-	33.59	01.06	1	-	0	-	0
Q9H694_BICC1	NR.136171.1	776-827	-	33.55	01.06	1	PF00013	2	-	0
Q12996_CSTF3	NR.136171.1	776-827	-	33.49	01.05	1	PF05843	1	-	0
Q9C0J8_WDR33	NR.136171.1	776-827	-	33.48	01.05	1	PF00400	1	-	0
Q9UPY3_DICER1	NR.136171.1	776-827	-	33.44	01.05	1	PF00636,PF02170,PF03368,PF14622,PF00271,PF04851,PF00270	8	-	0
O60563_CCNT1	NR.136171.1	776-827	-	33.41	01.05	1	-	0	-	0
Q8IY37_DHX37	NR.136171.1	776-827	-	33.36	01.05	1	PF04408,PF00270,PF00271	3	-	0
Q9NQZ3_DAZ1	NR.136171.1	776-827	-	33.35	01.05	1	PF00076	3	-	0
Q12931_TRAP1	NR.136171.1	776-827	-	33.32	01.04	1	-	0	-	0
Q5W0B1_OBI1	NR.136171.1	776-827	-	33.14	01.03	1	-	0	-	0
P49588_AARS1	NR.136171.1	776-827	-	33.09	01.03	1	PF01411,PF02272,PF07973	3	-	0
P49750_YLPM1	NR.136171.1	776-827	-	33.09	01.03	1	PF13671	1	-	0
Q14137_BOP1	NR.136171.1	776-827	-	33.08	01.03	1	PF08145,PF00400	3	-	0
Q96QC0_PPP1R10	NR.136171.1	776-827	-	33.07	01.03	1	PF00642	1	-	0
Q99575_POP1	NR.136171.1	776-827	-	33.01	01.03	1	PF06978,PF08170	3	-	0
Q9H0A0_NAT10	NR.136171.1	776-827	-	32.83	01.01	1	PF13725,PF05127	2	-	0
O95985_TOP3B	NR.136171.1	776-827	-	32.56	1	1	PF01751	1	-	0
Q9HC35_EML4	NR.136171.1	776-827	-	32.5	1	1	PF00400	2	-	0
Q9H7N4_SCAF1	NR.136171.1	776-827	-	32.46	0.99	1	-	0	-	0
Q9Y2H6_FNDC3A	NR.136171.1	776-827	-	32.32	0.99	1	-	0	-	0
Q8NE35_CPEB3	NR.136171.1	776-827	-	32.25	0.98	1	PF00076	1	-	0
Q9BQ39_DDX50	NR.136171.1	776-827	-	31.92	0.96	1	PF00270,PF00271,PF08152,PF04851	4	-	0
P11940_PABPC1	NR.136171.1	776-827	-	31.72	0.95	1	PF00076,PF00658	5	-	0
Q14978_NOLC1	NR.136171.1	776-827	-	31.64	0.95	1	PF05022	1	-	0
Q9NYY8_FASTKD2	NR.136171.1	776-827	-	31.64	0.95	1	PF06743,PF08373,PF08368	3	-	0
Q5HYM0_ZC3H12B	NR.136171.1	776-827	-	31.47	0.94	1	PF11977	1	-	0
P16615_ATP2A2	NR.136171.1	776-827	-	31.43	0.93	1	-	0	-	0
Q9UGR2_ZC3H7B	NR.136171.1	776-827	-	31.33	0.93	1	PF00642	2	-	0
Q96FV9_THOC1	NR.136171.1	776-827	-	2026-03-31	0.93	1	PF11957	1	-	0
Q9H361_PABPC3	NR.136171.1	776-827	-	31.28	0.92	1	-	0	-	0
Q92615_LARP4B	NR.136171.1	776-827	-	31.21	0.92	1	PF05383	1	Q92615|LARP4B|starBase_1|26001795|PAR-CLIP,Q92615|LARP4B|HAAUAAA|26001795|PAR-CLIP	1
Q8IYB7_DIS3L2	NR.136171.1	776-827	-	30.89	0.9	1	PF00773	1	-	0
Q6NUQ4_TMEM214	NR.136171.1	776-827	-	30.81	0.9	1	-	0	-	0
Q9H000_MKRN2	NR.136171.1	776-827	-	30.63	0.89	1	PF00642,PF14608,PF00097	4	-	0
Q9UKF6_CPSF3	NR.136171.1	776-827	-	30.38	0.87	1	PF11718,PF10996,PF00753,PF07521	4	-	0
P11021_HSPA5	NR.136171.1	776-827	-	30.32	0.87	1	-	0	-	0
Q9Y450_HBS1L	NR.136171.1	776-827	-	30.27	0.87	1	PF00009,PF03143,PF03144	3	-	0
Q8WTR7_ZNF473	NR.136171.1	776-827	-	30.26	0.87	1	PF00096	10	-	0
Q15397_PUM3	NR.136171.1	776-827	-	30.25	0.86	1	PF08144	1	-	0
Q7L2J0_MEPCE	NR.136171.1	776-827	-	30.18	0.86	1	PF06859,PF13847	2	-	0
Q9Y2K5_R3HDM2	NR.136171.1	776-827	-	2026-11-30	0.86	1	PF01424	1	-	0
Q5T6F2_UBAP2	NR.136171.1	776-827	-	2026-08-30	0.86	1	-	0	-	0
Q14157_UBAP2L	NR.136171.1	776-827	-	2026-04-30	0.85	1	-	0	-	0
Q96BP3_PPWD1	NR.136171.1	776-827	-	30.02	0.85	1	PF00160	1	-	0
O60583_CCNT2	NR.136171.1	776-827	-	29.79	0.84	1	-	0	-	0
Q8NDV7_TNRC6A	NR.136171.1	776-827	-	29.52	0.82	1	PF10427	1	-	0
Q5SY16_NOL9	NR.136171.1	776-827	-	29.44	0.82	1	-	0	-	0
P11586_MTHFD1	NR.136171.1	776-827	-	29.41	0.82	1	-	0	-	0
Q9H5Z1_DHX35	NR.136171.1	776-827	-	29.25	0.81	1	PF04408,PF00271	2	-	0
Q14671_PUM1	NR.136171.1	776-827	-	29.16	0.8	1	PF00806	8	-	0
Q504Q3_PAN2	NR.136171.1	776-827	-	28.83	0.78	1	PF00929	1	-	0
Q6PI48_DARS2	NR.136171.1	776-827	-	28.69	0.78	1	PF00152,PF02938,PF01336	3	-	0
Q9NTZ6_RBM12	NR.136171.1	776-827	-	28.59	0.77	1	PF00076	3	-	0
Q12986_NFX1	NR.136171.1	776-827	-	28.55	0.77	1	PF01424	1	-	0
O95104_SCAF4	NR.136171.1	776-827	-	28.52	0.76	1	PF00076	1	-	0
Q9HCJ3_RAVER2	NR.136171.1	776-827	-	28.51	0.76	1	PF00076	3	-	0
Q5T481_RBM20	NR.136171.1	776-827	-	28.46	0.76	1	-	0	-	0
Q9ULX6_AKAP8L	NR.136171.1	776-827	-	28.43	0.76	1	PF04988	1	-	0
P23246_SFPQ	NR.136171.1	776-827	-	28.39	0.76	1	PF00076,PF08075	3	-	0
Q92540_SMG7	NR.136171.1	776-827	-	28.27	0.75	1	PF10373,PF10374	2	-	0
Q6UXG2_ELAPOR1	NR.136171.1	776-827	-	28.24	0.75	1	-	0	-	0
O00418_EEF2K	NR.136171.1	776-827	-	2026-02-28	0.75	1	-	0	-	0
O43395_PRPF3	NR.136171.1	676-727	-	2026-11-28	0.74	1	PF08572,PF01480	2	-	0
Q17RY0_CPEB4	NR.136171.1	776-827	-	27.81	0.72	1	PF00076	1	-	0
P49327_FASN	NR.136171.1	776-827	-	27.79	0.72	1	-	0	-	0
Q86VM9_ZC3H18	NR.136171.1	776-827	-	27.79	0.72	1	-	0	-	0
Q8NBP7_PCSK9	NR.136171.1	776-827	-	27.78	0.72	1	-	0	-	0
Q8TC92_ENOX1	NR.136171.1	776-827	-	27.75	0.72	1	-	0	-	0
Q9HBD1_RC3H2	NR.136171.1	776-827	-	27.52	0.71	1	PF00642	1	-	0
Q14444_CAPRIN1	NR.136171.1	776-827	-	2026-07-27	0.68	1	PF12287	1	-	0
P10515_DLAT	NR.136171.1	776-827	-	2026-03-27	0.68	1	-	0	-	0
P46199_MTIF2	NR.136171.1	776-827	-	26.88	0.67	1	PF00009,PF11987,PF01926	3	-	0
P49760_CLK2	NR.136171.1	776-827	-	26.61	0.65	1	-	0	-	0
Q86TG7_PEG10	NR.136171.1	776-827	-	26.33	0.64	1	-	0	-	0
Q9UNK9_ANGEL1	NR.136171.1	776-827	-	26.28	0.63	1	PF03372	1	-	0
Q9BWT3_PAPOLG	NR.136171.1	776-827	-	2026-11-26	0.62	1	PF04926	2	-	0
Q6AI08_HEATR6	NR.136171.1	776-827	-	25.97	0.62	1	-	0	-	0
Q8N442_GUF1	NR.136171.1	776-827	-	25.87	0.61	1	PF00009,PF00679,PF03144,PF01926	4	-	0
Q8IXZ2_ZC3H3	NR.136171.1	776-827	-	25.79	0.61	1	PF00642	2	-	0
P54136_RARS1	NR.136171.1	776-827	-	25.74	0.6	1	PF00750,PF05746,PF03485	3	-	0
O75175_CNOT3	NR.136171.1	776-827	-	25.37	0.58	1	PF04065,PF04153	2	-	0
Q86XN8_MEX3D	NR.136171.1	776-827	-	25.31	0.58	1	PF00013	2	-	0
O75369_FLNB	NR.136171.1	776-827	-	25.14	0.57	1	-	0	-	0
Q02040_AKAP17A	NR.136171.1	676-727	-	24.75	0.55	1	-	0	-	0
Q96G46_DUS3L	NR.136171.1	776-827	-	24.44	0.53	1	PF01207	1	-	0
P50995_ANXA11	NR.136171.1	776-827	-	24.41	0.53	1	-	0	-	0
Q12906_ILF3	NR.136171.1	776-827	-	24.39	0.52	1	PF07528,PF00035	3	Q12906|ILF3|HepG2.ILF3.0.243|31226278|eCLIP_ENCODE,Q12906|ILF3|HepG2.ILF3.5.145|31226278|eCLIP_ENCODE	1
P13798_APEH	NR.136171.1	776-827	-	24.19	0.51	1	-	0	-	0
Q53EP0_FNDC3B	NR.136171.1	776-827	-	2026-07-23	0.48	1	-	0	-	0
Q96SB4_SRPK1	NR.136171.1	676-727	-	23.58	0.48	1	-	0	-	0
Q8NE18_NSUN7	NR.136171.1	776-827	-	23.56	0.48	1	PF01189	1	-	0
Q9NYL2_MAP3K20	NR.136171.1	676-727	-	23.52	0.47	1	-	0	-	0
Q9GZY0_NXF2	NR.136171.1	776-827	-	23.51	0.47	1	PF09162,PF03943,PF02136	3	-	0
Q9HAU5_UPF2	NR.136171.1	776-827	-	23.45	0.47	1	PF02854,PF04050	4	-	0
P02545_LMNA	NR.136171.1	776-827	-	23.32	0.46	1	-	0	-	0
Q86UK7_ZNF598	NR.136171.1	776-827	-	23.23	0.46	1	-	0	-	0
Q9BZE4_GTPBP4	NR.136171.1	776-827	-	22.68	0.42	1	PF06858,PF08155,PF01926	3	-	0
P49761_CLK3	NR.136171.1	776-827	-	22.32	0.4	1	-	0	-	0
Q9UPU9_SAMD4A	NR.136171.1	776-827	-	22.18	0.4	1	-	0	-	0
Q969Y2_GTPBP3	NR.136171.1	776-827	-	21.64	0.36	1	PF01926	1	-	0
Q9BRS8_LARP6	NR.136171.1	776-827	-	21.63	0.36	1	PF05383,PF12901	2	-	0
P0C7T5_ATXN1L	NR.136171.1	676-727	-	21.41	0.35	1	PF08517	1	-	0
P07237_P4HB	NR.136171.1	776-827	-	21.35	0.35	1	-	0	-	0
Q15032_R3HDM1	NR.136171.1	676-727	-	21.31	0.34	1	PF12752,PF01424	2	-	0
Q8TE96_DQX1	NR.136171.1	676-727	-	21.27	0.34	1	PF04408	1	-	0
Q9NVP1_DDX18	NR.136171.1	676-727	-	20.21	0.28	1	PF00270,PF00271,PF13959	3	-	0
Q8N2M8_CLASRP	NR.136171.1	776-827	-	20.18	0.28	1	PF09750	1	-	0
P20073_ANXA7	NR.136171.1	776-827	-	20.14	0.28	1	-	0	-	0
Q16206_ENOX2	NR.136171.1	776-827	-	19.42	0.24	1	PF00076	1	-	0
Q71RC2_LARP4	NR.136171.1	676-727	-	19.21	0.22	1	PF05383	1	-	0
P41091_EIF2S3	NR.136171.1	776-827	-	19.17	0.22	1	PF09173,PF00009,PF03144	3	-	0
Q8IXM3_MRPL41	NR.136171.1	345-396	-	18.99	0.21	1	PF09809	1	-	0
Q86WX3_RPS19BP1	NR.136171.1	345-396	-	18.62	0.19	1	-	0	-	0
Q9BUJ2_HNRNPUL1	NR.136171.1	776-827	-	18.53	0.18	1	PF13671,PF00622,PF02037	3	Q9BUJ2|HNRNPUL1|HepG2.HNRNPUL1.5.66|31226278|eCLIP_ENCODE	1
Q96AE4_FUBP1	NR.136171.1	776-827	-	18.39	0.18	1	PF00013,PF07650,PF09005	8	-	0
Q8IYB3_SRRM1	NR.136171.1	776-827	-	18.25	0.17	1	PF01480	1	-	0
P61011_SRP54	NR.136171.1	676-727	-	2026-02-18	0.16	1	PF00448,PF02881	2	-	0
Q8IWZ8_SUGP1	NR.136171.1	776-827	-	18.13	0.16	1	PF01805,PF01585,PF12656	4	-	0
O15514_POLR2D	NR.136171.1	345-396	-	17.99	0.15	1	PF03874	1	-	0
Q9H7E2_TDRD3	NR.136171.1	776-827	-	17.98	0.15	1	PF08585,PF00567,PF06003	3	-	0
A2AJT9_BCLAF3	NR.136171.1	676-727	-	17.95	0.15	1	PF15440	1	-	0
P50579_METAP2	NR.136171.1	776-827	-	17.81	0.14	1	PF00557	1	-	0
O43399_TPD52L2	NR.136171.1	345-396	-	17.57	0.13	1	-	0	-	0
Q06787_FMR1	NR.136171.1	776-827	-	17.49	0.12	1	PF12235,PF00013,PF05641	4	Q06787|FMR1|WGGA|23235829;27378784|PAR-CLIP;HITS-CLIP	2
P62244_RPS15A	NR.136171.1	345-396	-	17.31	0.11	1	PF00410	1	-	0
O15047_SETD1A	NR.136171.1	776-827	-	17.22	0.11	1	PF00076	1	-	0
Q9NRJ5_PAPOLB	NR.136171.1	676-727	-	17.22	0.11	1	PF04926	1	-	0
P37108_SRP14	NR.136171.1	345-396	-	2026-02-17	0.11	1	PF02290	1	-	0
Q9UJA5_TRMT6	NR.136171.1	676-727	-	2026-02-17	0.11	1	PF04189	1	-	0
Q8IYD1_GSPT2	NR.136171.1	676-727	-	17.18	0.1	1	PF00009,PF03143,PF07145	3	-	0
O75822_EIF3J	NR.136171.1	345-396	-	2026-08-17	0.1	1	PF08597	1	-	0
O75127_PTCD1	NR.136171.1	676-727	-	2026-07-17	0.1	1	PF01535	1	-	0
Q13901_C1D	NR.136171.1	345-396	-	2026-02-17	0.1	1	PF04000	1	-	0
Q969Z0_TBRG4	NR.136171.1	676-727	-	16.75	0.08	1	PF08368,PF06743,PF08373	3	-	0
O75817_POP7	NR.136171.1	345-396	-	2026-07-16	0.08	1	PF12328,PF01918	2	-	0
P78362_SRPK2	NR.136171.1	701-752	-	16.65	0.07	1	-	0	-	0
P13667_PDIA4	NR.136171.1	676-727	-	16.61	0.07	1	-	0	-	0
P52758_RIDA	NR.136171.1	345-396	-	2026-04-16	0.06	1	PF01042	1	-	0
Q5PRF9_SAMD4B	NR.136171.1	676-727	-	16.29	0.05	1	-	0	-	0
Q96C10_DHX58	NR.136171.1	595-646	-	16.27	0.05	1	-	0	-	0
P62249_RPS16	NR.136171.1	345-396	-	2026-07-16	0.04	1	PF00380	1	-	0
Q86V81_ALYREF	NR.136171.1	345-396	-	15.91	0.03	1	PF00076	1	Q86V81|ALYREF|CUUCG|28934468|iCLIP	1
P83876_TXNL4A	NR.136171.1	345-396	-	15.89	0.03	1	-	0	-	0
P55145_MANF	NR.136171.1	345-396	-	15.88	0.03	1	-	0	-	0
P82979_SARNP	NR.136171.1	345-396	-	15.88	0.03	1	PF02037	1	-	0
Q8N7X1_RBMXL3	NR.136171.1	676-727	-	15.84	0.03	1	PF00076	1	-	0
P55769_SNU13	NR.136171.1	345-396	-	15.81	0.02	1	PF01248,PF08228	2	-	0
P20290_BTF3	NR.136171.1	345-396	-	15.77	0.02	1	-	0	-	0
Q9Y3D3_MRPS16	NR.136171.1	345-396	-	15.74	0.02	1	PF00886	1	-	0
Q8WUB8_PHF10	NR.136171.1	776-827	-	15.71	0.02	1	-	0	-	0
Q96CP2_FLYWCH2	NR.136171.1	345-396	-	15.59	0.01	1	-	0	-	0
Q86U38_NOP9	NR.136171.1	676-727	-	15.55	0.01	1	-	0	-	0
P12081_HARS1	NR.136171.1	676-727	-	15.53	0.01	1	PF13393,PF03129,PF12745	3	-	0
P51608_MECP2	NR.136171.1	676-727	-	15.52	0.01	1	PF01429	1	-	0
Q9Y6G3_MRPL42	NR.136171.1	345-396	-	15.47	0	1	PF10210	1	-	0
Q96SI9_STRBP	NR.136171.1	676-727	-	15.42	0	1	PF07528,PF00035	3	-	0
Q9NWU5_MRPL22	NR.136171.1	345-396	-	15.35	0	1	PF00237	1	-	0
Q8N8D1_PDCD7	NR.136171.1	776-827	-	15.27	-0.01	1	-	0	-	0
Q9UQ35_SRRM2	NR.136171.1	776-827	-	15.25	-0.01	1	PF08312	1	-	0
Q86WB0_ZC3HC1	NR.136171.1	776-827	-	15.21	-0.01	1	PF07967,PF08600	2	-	0
Q5SZQ8_CELF3	NR.136171.1	776-827	-	15.19	-0.01	1	PF00076	3	-	0
Q8TEA1_NSUN6	NR.136171.1	676-727	-	2026-11-15	-0.02	1	PF01189,PF13847,PF01728	3	-	0
Q9BRP7_FDXACB1	NR.136171.1	676-727	-	2026-11-15	-0.02	1	PF03147	1	-	0
Q9H840_GEMIN7	NR.136171.1	345-396	-	2026-06-15	-0.02	1	PF11095,PF12901	2	-	0
Q96DU9_PABPC5	NR.136171.1	776-827	-	2026-03-15	-0.02	1	-	0	-	0
O43324_EEF1E1	NR.136171.1	345-396	-	15	-0.02	1	-	0	-	0
Q9Y3B7_MRPL11	NR.136171.1	345-396	-	14.93	-0.03	1	PF03946,PF00298	2	-	0
Q9Y221_NIP7	NR.136171.1	345-396	-	14.87	-0.03	1	PF03657	1	-	0
Q8WW12_PCNP	NR.136171.1	345-396	-	14.86	-0.03	1	-	0	-	0
P61353_RPL27	NR.136171.1	345-396	-	14.85	-0.03	1	PF01777,PF00467	2	-	0
P61326_MAGOH	NR.136171.1	345-396	-	14.84	-0.03	1	PF02792	1	-	0
Q9Y3E5_PTRH2	NR.136171.1	345-396	-	14.83	-0.03	1	PF01981	1	-	0
P46937_YAP1	NR.136171.1	676-727	-	14.81	-0.03	1	-	0	-	0
O43716_GATC	NR.136171.1	345-396	-	14.77	-0.04	1	PF02686	1	-	0
Q9BUL9_RPP25	NR.136171.1	345-396	-	14.67	-0.04	1	PF01918	1	-	0
P51114_FXR1	NR.136171.1	676-727	-	14.66	-0.04	1	PF12235,PF00013,PF05641	4	P51114|FXR1|WGGA|23235829;27378784|PAR-CLIP;HITS-CLIP	2
Q9NPE2_NGRN	NR.136171.1	345-396	-	14.64	-0.04	1	-	0	-	0
Q86U42_PABPN1	NR.136171.1	345-396	-	14.63	-0.04	1	PF00076	1	-	0
Q9Y237_PIN4	NR.136171.1	345-396	-	14.62	-0.04	1	-	0	-	0
Q5D1E8_ZC3H12A	NR.136171.1	345-396	-	14.61	-0.04	1	PF11977	1	-	0
P61970_NUTF2	NR.136171.1	345-396	-	14.58	-0.05	1	PF02136	1	-	0
Q6NZY4_ZCCHC8	NR.136171.1	701-752	-	14.55	-0.05	1	PF00098	1	-	0
Q8N9T8_KRI1	NR.136171.1	701-752	-	14.55	-0.05	1	-	0	-	0
P62910_RPL32	NR.136171.1	345-396	-	2026-05-14	-0.05	1	PF01655	1	-	0
Q8WU43_C2orf15	NR.136171.1	345-396	-	2026-05-14	-0.05	1	-	0	-	0
Q9Y3D5_MRPS18C	NR.136171.1	345-396	-	2026-05-14	-0.05	1	PF01084	1	-	0
Q9BRJ7_NUDT16L1	NR.136171.1	345-396	-	14.44	-0.05	1	-	0	-	0
Q9UI30_TRMT112	NR.136171.1	345-396	-	14.43	-0.06	1	PF03966	1	-	0
Q9HCE5_METTL14	NR.136171.1	776-827	-	14.41	-0.06	1	-	0	Q9HCE5|METTL14|DRACH|24316715|PAR-CLIP	1
Q01081_U2AF1	NR.136171.1	345-396	-	14.39	-0.06	1	PF00642,PF00076	3	Q01081|U2AF1|K562.U2AF1.6.335|31226278|eCLIP_ENCODE,Q01081|U2AF1|HepG2.U2AF1.5.461|31226278|eCLIP_ENCODE	1
P62899_RPL31	NR.136171.1	345-396	-	14.38	-0.06	1	PF01198	1	-	0
Q9CPV3_Mrpl42	NR.136171.1	345-396	-	14.36	-0.06	1	PF10210	1	-	0
O00422_SAP18	NR.136171.1	345-396	-	14.33	-0.06	1	PF06487	1	-	0
Q9BQ65_USB1	NR.136171.1	345-396	-	14.32	-0.06	1	PF09749	1	-	0
Q9UKK6_NXT1	NR.136171.1	345-396	-	14.25	-0.07	1	PF02136	1	-	0
Q9Y5S9_RBM8A	NR.136171.1	345-396	-	14.21	-0.07	1	PF00076,PF08777	2	-	0
O95059_RPP14	NR.136171.1	345-396	-	14.13	-0.07	1	PF01900	1	-	0
P46779_RPL28	NR.136171.1	345-396	-	2026-11-14	-0.07	1	PF01778	1	-	0
Q9BPZ3_PAIP2	NR.136171.1	345-396	-	2026-07-14	-0.08	1	PF07145	1	-	0
O15116_LSM1	NR.136171.1	345-396	-	2026-06-14	-0.08	1	PF01423	1	-	0
Q8TBY0_RBM46	NR.136171.1	676-727	-	2026-04-14	-0.08	1	-	0	-	0
Q8N5K1_CISD2	NR.136171.1	345-396	-	2026-02-14	-0.08	1	-	0	-	0
Q96IZ7_RSRC1	NR.136171.1	776-827	-	2026-02-14	-0.08	1	-	0	-	0
Q6PUV4_CPLX2	NR.136171.1	345-396	-	14	-0.08	1	-	0	-	0
P62851_RPS25	NR.136171.1	345-396	-	13.99	-0.08	1	PF03297	1	-	0
P35268_RPL22	NR.136171.1	345-396	-	13.98	-0.08	1	PF01776	1	-	0
P62847_RPS24	NR.136171.1	345-396	-	13.92	-0.08	1	PF01282	1	-	0
Q9BRP8_PYM1	NR.136171.1	345-396	-	13.83	-0.09	1	PF09282	1	-	0
P62269_RPS18	NR.136171.1	345-396	-	13.82	-0.09	1	PF00416	1	-	0
P07737_PFN1	NR.136171.1	345-396	-	13.78	-0.09	1	-	0	-	0
Q7Z7F7_MRPL55	NR.136171.1	345-396	-	13.73	-0.1	1	PF09776	1	-	0
P10599_TXN	NR.136171.1	345-396	-	13.72	-0.1	1	-	0	-	0
O00267_SUPT5H	NR.136171.1	676-727	-	2026-07-13	-0.1	1	PF00467	1	-	0
Q9BYC9_MRPL20	NR.136171.1	345-396	-	13.52	-0.11	1	PF00453	1	-	0
P84077_ARF1	NR.136171.1	345-396	-	2026-05-13	-0.11	1	PF08477,PF01926	2	-	0
Q13283_G3BP1	NR.136171.1	776-827	-	13.49	-0.11	1	PF02136,PF00076	2	-	0
P62266_RPS23	NR.136171.1	345-396	-	13.48	-0.11	1	PF00164	1	-	0
P82970_HMGN5	NR.136171.1	345-396	-	13.47	-0.11	1	-	0	-	0
O00571_DDX3X	NR.136171.1	776-827	-	13.46	-0.11	1	PF00270,PF00271	2	-	0
P61313_RPL15	NR.136171.1	345-396	-	13.46	-0.11	1	PF00827	1	-	0
Q6P161_MRPL54	NR.136171.1	345-396	-	13.44	-0.11	1	PF08561	1	-	0
P11142_HSPA8	NR.136171.1	676-727	-	13.38	-0.12	1	-	0	-	0
Q9NX01_TXNL4B	NR.136171.1	345-396	-	13.38	-0.12	1	-	0	-	0
Q96EV2_RBM33	NR.136171.1	676-727	-	13.37	-0.12	1	-	0	-	0
P61088_UBE2N	NR.136171.1	345-396	-	13.35	-0.12	1	-	0	-	0
Q9BSV6_TSEN34	NR.136171.1	345-396	-	13.33	-0.12	1	PF01974	1	-	0
P25398_RPS12	NR.136171.1	345-396	-	13.27	-0.12	1	PF01248	1	-	0
P52435_POLR2J	NR.136171.1	345-396	-	13.24	-0.12	1	PF13656,PF01193	2	-	0
Q4VXU2_PABPC1L	NR.136171.1	776-827	-	13.24	-0.12	1	PF00076,PF00658	5	-	0
Q99497_PARK7	NR.136171.1	345-396	-	13.23	-0.12	1	-	0	-	0
Q8WU68_U2AF1L4	NR.136171.1	345-396	-	2026-02-13	-0.13	1	PF00642,PF00076	3	-	0
O43172_PRPF4	NR.136171.1	676-727	-	13.19	-0.13	1	PF00400,PF08799	4	-	0
O95931_CBX7	NR.136171.1	345-396	-	13.18	-0.13	1	-	0	-	0
P06748_NPM1	NR.136171.1	345-396	-	13.18	-0.13	1	PF03066	1	-	0
Q16540_MRPL23	NR.136171.1	345-396	-	13.14	-0.13	1	PF00276	1	-	0
P06454_PTMA	NR.136171.1	345-396	-	2026-12-13	-0.13	1	-	0	-	0
P82664_MRPS10	NR.136171.1	345-396	-	2026-05-13	-0.14	1	PF00338	1	-	0
O43541_SMAD6	NR.136171.1	776-827	-	12.97	-0.14	1	-	0	-	0
P08708_RPS17	NR.136171.1	345-396	-	12.95	-0.14	1	PF00833	1	-	0
Q9Y2V2_CARHSP1	NR.136171.1	345-396	-	12.95	-0.14	1	PF00313	1	-	0
Q86Y79_PTRH1	NR.136171.1	345-396	-	12.91	-0.14	1	PF01195	1	-	0
Q9UNP9_PPIE	NR.136171.1	345-396	-	12.89	-0.14	1	PF00160,PF00076	2	-	0
P52815_MRPL12	NR.136171.1	345-396	-	12.88	-0.14	1	PF00542	1	-	0
Q96DE0_NUDT16	NR.136171.1	345-396	-	12.88	-0.14	1	-	0	-	0
P30101_PDIA3	NR.136171.1	676-727	-	12.87	-0.15	1	-	0	-	0
Q5JQF8_PABPC1L2A	NR.136171.1	345-396	-	12.85	-0.15	1	PF00076	2	-	0
Q8WUA2_PPIL4	NR.136171.1	676-727	-	12.84	-0.15	1	PF00160,PF00076	2	Q8WUA2|PPIL4|K562.PPIL4.0.43|31226278|eCLIP_ENCODE	1
Q6UX04_CWC27	NR.136171.1	676-727	-	12.84	-0.15	1	PF00160	1	-	0
Q8WU90_ZC3H15	NR.136171.1	776-827	-	12.79	-0.15	1	PF00642	1	-	0
P23528_CFL1	NR.136171.1	345-396	-	12.78	-0.15	1	-	0	-	0
Q96A72_MAGOHB	NR.136171.1	345-396	-	12.78	-0.15	1	PF02792	1	-	0
Q9NPJ8_NXT2	NR.136171.1	345-396	-	12.77	-0.15	1	PF02136	1	-	0
Q9NRN9_METTL5	NR.136171.1	345-396	-	12.77	-0.15	1	PF05175,PF13847,PF01170,PF09445	4	-	0
P61619_SEC61A1	NR.136171.1	676-727	-	12.76	-0.15	1	-	0	-	0
Q13405_MRPL49	NR.136171.1	345-396	-	12.72	-0.16	1	PF05046	1	-	0
Q9ULP0_NDRG4	NR.136171.1	345-396	-	12.72	-0.16	1	-	0	-	0
Q9BV90_SNRNP25	NR.136171.1	345-396	-	12.71	-0.16	1	-	0	-	0
Q96F86_EDC3	NR.136171.1	776-827	-	12.69	-0.16	1	PF09532,PF12701	2	-	0
P46776_RPL27A	NR.136171.1	345-396	-	12.63	-0.16	1	PF00828	1	-	0
P30040_ERP29	NR.136171.1	345-396	-	12.61	-0.16	1	-	0	-	0
Q9Y3I0_RTCB	NR.136171.1	676-727	-	12.61	-0.16	1	PF01139	1	-	0
Q6NTF7_APOBEC3H	NR.136171.1	345-396	-	12.59	-0.16	1	PF08210,PF05240	2	-	0
Q96MH2_HEXIM2	NR.136171.1	345-396	-	12.55	-0.16	1	PF15313	1	-	0
P40429_RPL13A	NR.136171.1	345-396	-	12.46	-0.17	1	PF00572	1	-	0
P82912_MRPS11	NR.136171.1	345-396	-	12.46	-0.17	1	PF00411	1	-	0
Q9Y3B2_EXOSC1	NR.136171.1	345-396	-	12.44	-0.17	1	PF10447,PF14382	2	-	0
Q9Y2R5_MRPS17	NR.136171.1	345-396	-	12.43	-0.17	1	PF00366	1	-	0
P43307_SSR1	NR.136171.1	345-396	-	12.42	-0.17	1	-	0	-	0
Q9UNW9_NOVA2	NR.136171.1	776-827	-	12.38	-0.17	1	PF00013	3	-	0
O43583_DENR	NR.136171.1	345-396	-	12.34	-0.18	1	PF01253	1	-	0
Q6GMV3_PTRHD1	NR.136171.1	345-396	-	12.33	-0.18	1	PF01981	1	-	0
Q96N16_JAKMIP1	NR.136171.1	676-727	-	12.32	-0.18	1	-	0	-	0
Q6NW29_RWDD4	NR.136171.1	345-396	-	12.29	-0.18	1	-	0	-	0
Q9Y399_MRPS2	NR.136171.1	345-396	-	12.28	-0.18	1	PF00318	2	-	0
Q13409_DYNC1I2	NR.136171.1	676-727	-	12.26	-0.18	1	-	0	-	0
P52434_POLR2H	NR.136171.1	345-396	-	12.24	-0.18	1	PF03870	1	-	0
P09913_IFIT2	NR.136171.1	676-727	-	2026-02-12	-0.18	1	-	0	-	0
Q9NVS2_MRPS18A	NR.136171.1	345-396	-	12.16	-0.19	1	PF01084	1	-	0
P09132_SRP19	NR.136171.1	345-396	-	12.13	-0.19	1	PF01922	1	-	0
Q9UNX3_RPL26L1	NR.136171.1	345-396	-	12.13	-0.19	1	PF00467	1	-	0
Q9BRJ6_C7orf50	NR.136171.1	345-396	-	2026-11-12	-0.19	1	-	0	-	0
P26885_FKBP2	NR.136171.1	345-396	-	2026-01-12	-0.19	1	PF00254	1	-	0
Q9Y6V7_DDX49	NR.136171.1	776-827	-	2026-09-12	-0.19	1	PF00270,PF00271,PF04851	3	-	0
P32969_RPL9	NR.136171.1	345-396	-	2026-06-12	-0.19	1	PF00347	2	-	0
Q9GZV4_EIF5A2	NR.136171.1	345-396	-	2026-04-12	-0.19	1	PF01287	1	-	0
P62701_RPS4X	NR.136171.1	345-396	-	2026-03-12	-0.2	1	PF00900,PF08071,PF01479,PF00467	4	-	0
P82663_MRPS25	NR.136171.1	345-396	-	2026-03-12	-0.2	1	PF05047	1	-	0
O75394_MRPL33	NR.136171.1	345-396	-	2026-02-12	-0.2	1	PF00471	1	-	0
Q6PIY7_TENT2	NR.136171.1	676-727	-	2026-02-12	-0.2	1	PF03828	1	-	0
Q96H35_RBM18	NR.136171.1	345-396	-	11.98	-0.2	1	PF00076	1	-	0
P15531_NME1	NR.136171.1	345-396	-	11.97	-0.2	1	-	0	-	0
P61254_RPL26	NR.136171.1	345-396	-	11.96	-0.2	1	PF00467	1	-	0
P39019_RPS19	NR.136171.1	345-396	-	11.89	-0.2	1	PF01090	1	-	0
Q8TD47_RPS4Y2	NR.136171.1	345-396	-	11.89	-0.2	1	PF00900,PF08071,PF00467	3	-	0
O60783_MRPS14	NR.136171.1	345-396	-	11.84	-0.21	1	PF00253	1	-	0
Q96A35_MRPL24	NR.136171.1	345-396	-	11.84	-0.21	1	PF00467	1	-	0
Q13243_SRSF5	NR.136171.1	345-396	-	11.83	-0.21	1	PF00076	2	-	0
Q9Y3C1_NOP16	NR.136171.1	345-396	-	11.83	-0.21	1	PF09420	2	-	0
P22090_RPS4Y1	NR.136171.1	345-396	-	11.79	-0.21	1	PF00900,PF08071,PF00467	3	-	0
P29692_EEF1D	NR.136171.1	345-396	-	11.79	-0.21	1	PF00736	1	-	0
Q4U2R6_MRPL51	NR.136171.1	345-396	-	11.76	-0.21	1	PF10244	1	-	0
Q17RN3_FAM98C	NR.136171.1	345-396	-	11.75	-0.21	1	PF10239	1	-	0
Q9UKZ1_CNOT11	NR.136171.1	676-727	-	11.75	-0.21	1	PF10155	1	-	0
P78346_RPP30	NR.136171.1	345-396	-	11.72	-0.21	1	PF01876	1	-	0
P62263_RPS14	NR.136171.1	345-396	-	11.69	-0.21	1	PF00411	1	-	0
Q5GAN4_RNASE12	NR.136171.1	345-396	-	11.68	-0.22	1	PF00074	1	-	0
P42766_RPL35	NR.136171.1	345-396	-	11.65	-0.22	1	PF00831	1	-	0
A6NDY0_PABPN1L	NR.136171.1	345-396	-	11.61	-0.22	1	-	0	-	0
P68036_UBE2L3	NR.136171.1	345-396	-	11.53	-0.22	1	-	0	-	0
P00734_F2	NR.136171.1	595-646	-	11.52	-0.22	1	-	0	-	0
Q9BYN8_MRPS26	NR.136171.1	345-396	-	11.52	-0.22	1	PF14943	1	-	0
O00178_GTPBP1	NR.136171.1	701-752	-	11.51	-0.22	1	PF00009	1	-	0
Q96PK6_RBM14	NR.136171.1	595-646	-	11.51	-0.22	1	PF00076	2	-	0
Q5JTJ3_COA6	NR.136171.1	345-396	-	11.49	-0.23	1	-	0	-	0
Q8WW01_TSEN15	NR.136171.1	345-396	-	11.49	-0.23	1	PF09631	1	-	0
Q13325_IFIT5	NR.136171.1	676-727	-	11.48	-0.23	1	PF07719,PF13181	2	-	0
Q9UK45_LSM7	NR.136171.1	345-396	-	11.48	-0.23	1	PF01423	1	-	0
P16403_H1-2	NR.136171.1	345-396	-	11.46	-0.23	1	-	0	-	0
Q9P0M9_MRPL27	NR.136171.1	345-396	-	11.46	-0.23	1	PF01016	1	-	0
Q9BTF0_THUMPD2	NR.136171.1	676-727	-	11.43	-0.23	1	PF01170,PF13847,PF02926,PF05175	4	-	0
Q9ULR5_PAIP2B	NR.136171.1	345-396	-	11.42	-0.23	1	PF07145	1	-	0
Q9H1A7_POLR2J3	NR.136171.1	345-396	-	11.41	-0.23	1	PF13656,PF01193	2	-	0
Q6IS14_EIF5AL1	NR.136171.1	345-396	-	2026-04-11	-0.23	1	PF01287	1	-	0
Q8WXA9_SREK1	NR.136171.1	595-646	-	2026-04-11	-0.23	1	PF00076	1	-	0
Q9H2K0_MTIF3	NR.136171.1	345-396	-	2026-04-11	-0.23	1	-	0	-	0
P63241_EIF5A	NR.136171.1	345-396	-	11.34	-0.24	1	PF01287	1	-	0
P09382_LGALS1	NR.136171.1	345-396	-	11.32	-0.24	1	-	0	-	0
Q96DF8_ESS2	NR.136171.1	776-827	-	11.32	-0.24	1	PF09751	1	-	0
Q96MW1_CCDC43	NR.136171.1	345-396	-	11.32	-0.24	1	-	0	-	0
P14868_DARS1	NR.136171.1	595-646	-	11.31	-0.24	1	PF00152,PF01336	2	-	0
P31483_TIA1	NR.136171.1	345-396	-	11.31	-0.24	1	PF00076	3	-	0
Q9HA38_ZMAT3	NR.136171.1	345-396	-	2026-03-11	-0.24	1	PF12171,PF12874	5	-	0
Q9NV31_IMP3	NR.136171.1	345-396	-	11.29	-0.24	1	PF01479,PF00163	2	-	0
Q969L4_LSM10	NR.136171.1	345-396	-	11.27	-0.24	1	PF01423	1	-	0
Q96EL2_MRPS24	NR.136171.1	345-396	-	11.27	-0.24	1	PF14955	1	-	0
Q08170_SRSF4	NR.136171.1	595-646	-	11.25	-0.24	1	PF00076	2	Q08170|SRSF4|383|31724725|RBNS_ENCODE,Q08170|SRSF4|1274|7651409|SpliceAid-F,Q08170|SRSF4|1275|14729981|SpliceAid-F;Q08170|SRSF4|385|31724725|RBNS_ENCODE,Q08170|SRSF4|384|31724725|RBNS_ENCODE	2
P63279_UBE2I	NR.136171.1	345-396	-	11.25	-0.24	1	-	0	-	0
Q5T035_C9orf129	NR.136171.1	345-396	-	11.25	-0.24	1	-	0	-	0
Q6IEG0_SNRNP48	NR.136171.1	345-396	-	11.24	-0.24	1	PF05253	1	-	0
Q12874_SF3A3	NR.136171.1	595-646	-	11.18	-0.24	1	PF11931,PF13297,PF12108	3	-	0
Q8N5A5_ZGPAT	NR.136171.1	601-652	-	11.17	-0.24	1	PF01585	1	-	0
Q9BRA0_NAA38	NR.136171.1	345-396	-	11.17	-0.24	1	PF01423	1	-	0
P60866_RPS20	NR.136171.1	345-396	-	11.15	-0.25	1	PF00338	1	-	0
Q9NVM6_DNAJC17	NR.136171.1	345-396	-	11.13	-0.25	1	PF00076	1	-	0
O95453_PARN	NR.136171.1	701-752	-	2026-11-11	-0.25	1	PF04857,PF08675	2	-	0
Q7Z5W3_BCDIN3D	NR.136171.1	345-396	-	2026-11-11	-0.25	1	PF06859	1	-	0
Q9GZM3_POLR2J2	NR.136171.1	345-396	-	2026-11-11	-0.25	1	PF13656,PF01193	2	-	0
Q92522_H1-10	NR.136171.1	345-396	-	2026-08-11	-0.25	1	-	0	-	0
Q99547_MPHOSPH6	NR.136171.1	345-396	-	2026-05-11	-0.25	1	PF10175	1	-	0
P62829_RPL23	NR.136171.1	345-396	-	2026-02-11	-0.25	1	PF00238	1	-	0
Q8N2A8_PLD6	NR.136171.1	345-396	-	2026-02-11	-0.25	1	-	0	-	0
P09622_DLD	NR.136171.1	776-827	-	11	-0.26	1	-	0	-	0
Q9UHC7_MKRN1	NR.136171.1	595-646	-	11	-0.26	1	PF00642,PF14608,PF00097	5	-	0
Q02252_ALDH6A1	NR.136171.1	151-202	-	10.99	-0.26	1	-	0	-	0
Q14493_SLBP	NR.136171.1	345-396	-	10.99	-0.26	1	PF15247	1	-	0
P25789_PSMA4	NR.136171.1	345-396	-	10.96	-0.26	1	-	0	-	0
P50991_CCT4	NR.136171.1	676-727	-	10.95	-0.26	1	-	0	-	0
Q06265_EXOSC9	NR.136171.1	676-727	-	10.93	-0.26	1	PF01138,PF03725	2	-	0
Q8IZQ5_SELENOH	NR.136171.1	345-396	-	10.93	-0.26	1	-	0	-	0
Q9BRT6_LLPH	NR.136171.1	345-396	-	10.93	-0.26	1	-	0	-	0
Q9BWF3_RBM4	NR.136171.1	345-396	-	10.91	-0.26	1	PF00076,PF13893,PF00098	4	-	0
P62314_SNRPD1	NR.136171.1	345-396	-	2026-09-10	-0.26	1	PF01423	1	-	0
P62987_UBA52	NR.136171.1	345-396	-	2026-09-10	-0.26	1	PF01020	1	-	0
O15523_DDX3Y	NR.136171.1	676-727	-	10.89	-0.26	1	PF00270,PF00271	2	-	0
Q5VTE6_ANGEL2	NR.136171.1	776-827	-	10.88	-0.26	1	PF03372	1	-	0
Q02543_RPL18A	NR.136171.1	345-396	-	10.87	-0.26	1	PF01775	1	-	0
Q04837_SSBP1	NR.136171.1	345-396	-	10.87	-0.26	1	-	0	-	0
P06702_S100A9	NR.136171.1	345-396	-	10.82	-0.26	1	-	0	-	0
A6NMK7_CPSF4L	NR.136171.1	345-396	-	10.79	-0.27	1	PF00642	1	-	0
P62913_RPL11	NR.136171.1	345-396	-	10.79	-0.27	1	PF00281,PF00673	2	-	0
Q6P1Q9_METTL2B	NR.136171.1	151-202	-	10.78	-0.27	1	PF13847	1	-	0
Q96IZ6_METTL2A	NR.136171.1	151-202	-	10.78	-0.27	1	PF13847	1	-	0
Q9NPJ4_PNRC2	NR.136171.1	345-396	-	10.78	-0.27	1	-	0	-	0
O60869_EDF1	NR.136171.1	345-396	-	10.77	-0.27	1	-	0	-	0
Q6I9Y2_THOC7	NR.136171.1	345-396	-	10.76	-0.27	1	PF05615	1	-	0
P05783_KRT18	NR.136171.1	776-827	-	10.75	-0.27	1	-	0	-	0
P63173_RPL38	NR.136171.1	345-396	-	10.74	-0.27	1	PF01781	1	-	0
P46782_RPS5	NR.136171.1	345-396	-	10.73	-0.27	1	PF00177	1	P46782|RPS5|HepG2.RPS5.1.119|31226278|eCLIP_ENCODE;P46782|RPS5|K562.RPS5.1.215|31226278|eCLIP_ENCODE	1
Q06830_PRDX1	NR.136171.1	345-396	-	10.69	-0.27	1	-	0	-	0
Q96EY4_TMA16	NR.136171.1	345-396	-	10.69	-0.27	1	-	0	-	0
Q5GAN6_RNASE10	NR.136171.1	345-396	-	10.68	-0.27	1	PF00074	1	-	0
Q5F1R6_DNAJC21	NR.136171.1	601-652	-	10.65	-0.28	1	PF12171,PF12874	2	-	0
O60930_RNASEH1	NR.136171.1	345-396	-	10.61	-0.28	1	PF00075	1	-	0
O15347_HMGB3	NR.136171.1	345-396	-	2026-06-10	-0.28	1	-	0	-	0
A6PVI3_NCBP2L	NR.136171.1	345-396	-	10.59	-0.28	1	PF00076	1	-	0
Q8N567_ZCCHC9	NR.136171.1	345-396	-	10.59	-0.28	1	PF00098	1	-	0
Q9NPE3_NOP10	NR.136171.1	345-396	-	10.58	-0.28	1	PF04135	1	-	0
O60739_EIF1B	NR.136171.1	345-396	-	10.56	-0.28	1	PF01253	1	-	0
Q9P2T1_GMPR2	NR.136171.1	345-396	-	10.56	-0.28	1	-	0	-	0
C9JE40_PATL2	NR.136171.1	701-752	-	10.55	-0.28	1	PF09770	1	-	0
P41567_EIF1	NR.136171.1	345-396	-	10.55	-0.28	1	PF01253	1	-	0
P61218_POLR2F	NR.136171.1	345-396	-	10.53	-0.28	1	PF01192	1	-	0
P81605_DCD	NR.136171.1	345-396	-	10.52	-0.28	1	-	0	-	0
P13693_TPT1	NR.136171.1	345-396	-	10.51	-0.28	1	-	0	-	0
Q12904_AIMP1	NR.136171.1	345-396	-	10.51	-0.28	1	PF01588	1	-	0
Q6P5S7_RNASEK	NR.136171.1	345-396	-	2026-05-10	-0.28	1	-	0	-	0
O95639_CPSF4	NR.136171.1	345-396	-	10.47	-0.28	1	PF00642,PF00098	3	-	0
P21291_CSRP1	NR.136171.1	345-396	-	10.47	-0.28	1	-	0	-	0
Q7Z7H8_MRPL10	NR.136171.1	345-396	-	10.46	-0.29	1	PF00466	1	-	0
Q9NX07_TRNAU1AP	NR.136171.1	345-396	-	10.45	-0.29	1	PF00076	2	-	0
Q9UN86_G3BP2	NR.136171.1	776-827	-	10.44	-0.29	1	PF02136,PF00076	2	-	0
P30050_RPL12	NR.136171.1	345-396	-	10.43	-0.29	1	PF03946,PF00298	2	-	0
Q8TCC3_MRPL30	NR.136171.1	345-396	-	10.43	-0.29	1	PF00327	1	-	0
Q969E8_TSR2	NR.136171.1	345-396	-	10.39	-0.29	1	PF10273	1	-	0
P36578_RPL4	NR.136171.1	776-827	-	10.38	-0.29	1	PF00573	1	-	0
O95400_CD2BP2	NR.136171.1	345-396	-	10.37	-0.29	1	-	0	-	0
Q9BYG3_NIFK	NR.136171.1	345-396	-	10.36	-0.29	1	PF00076	1	-	0
Q9Y2Q9_MRPS28	NR.136171.1	345-396	-	10.36	-0.29	1	PF10246	1	-	0
Q9BQ75_CMSS1	NR.136171.1	345-396	-	10.35	-0.29	1	PF14617,PF00270	2	-	0
Q9H9L3_ISG20L2	NR.136171.1	151-202	-	10.35	-0.29	1	PF00929	1	-	0
P53999_SUB1	NR.136171.1	345-396	-	10.33	-0.29	1	PF02229	1	-	0
O75607_NPM3	NR.136171.1	345-396	-	10.31	-0.3	1	PF03066	1	-	0
Q9H825_METTL8	NR.136171.1	345-396	-	10.31	-0.3	1	-	0	-	0
Q9NZ45_CISD1	NR.136171.1	345-396	-	10.31	-0.3	1	-	0	-	0
Q9UDW3_ZMAT5	NR.136171.1	345-396	-	10.31	-0.3	1	PF00642,PF06220	2	-	0
P62979_RPS27A	NR.136171.1	345-396	-	10.29	-0.3	1	PF01599	1	-	0
Q9Y6A4_CFAP20	NR.136171.1	345-396	-	10.28	-0.3	1	-	0	-	0
Q13595_TRA2A	NR.136171.1	345-396	-	10.26	-0.3	1	PF00076	1	Q13595|TRA2A|K562.TRA2A.4.144|31226278|eCLIP_ENCODE	1
P17096_HMGA1	NR.136171.1	345-396	-	10.23	-0.3	1	-	0	-	0
Q1ED39_KNOP1	NR.136171.1	676-727	-	10.22	-0.3	1	-	0	-	0
Q9BVI4_NOC4L	NR.136171.1	595-646	-	10.22	-0.3	1	PF03914	1	-	0
Q8N983_MRPL43	NR.136171.1	345-396	-	10.21	-0.3	1	PF05047	1	-	0
P51513_NOVA1	NR.136171.1	676-727	-	2026-02-10	-0.3	1	PF00013	3	-	0
P25311_AZGP1	NR.136171.1	345-396	-	10.19	-0.3	1	-	0	-	0
P62854_RPS26	NR.136171.1	345-396	-	10.18	-0.3	1	PF01283	1	-	0
Q9GZZ1_NAA50	NR.136171.1	345-396	-	10.18	-0.3	1	-	0	-	0
O15235_MRPS12	NR.136171.1	345-396	-	10.17	-0.3	1	PF00164	1	-	0
P30405_PPIF	NR.136171.1	345-396	-	10.15	-0.3	1	PF00160	1	-	0
Q8TED0_UTP15	NR.136171.1	676-727	-	10.15	-0.3	1	PF09384,PF00400	3	-	0
Q9NQ50_MRPL40	NR.136171.1	345-396	-	10.15	-0.3	1	PF09812	1	-	0
Q9BQI3_EIF2AK1	NR.136171.1	595-646	-	2026-01-10	-0.31	1	-	0	-	0
Q9NUP9_LIN7C	NR.136171.1	345-396	-	2026-09-10	-0.31	1	-	0	-	0
P46781_RPS9	NR.136171.1	345-396	-	2026-07-10	-0.31	1	PF01479,PF00163	2	-	0
Q8WXD5_GEMIN6	NR.136171.1	345-396	-	2026-07-10	-0.31	1	PF06372	1	-	0
Q9Y2W2_WBP11	NR.136171.1	595-646	-	2026-07-10	-0.31	1	-	0	-	0
P62888_RPL30	NR.136171.1	345-396	-	2026-05-10	-0.31	1	PF01248	1	-	0
V9GYY5_V9GYY5	NR.136171.1	345-396	-	2026-04-10	-0.31	1	PF09805	1	-	0
P35269_GTF2F1	NR.136171.1	676-727	-	2026-02-10	-0.31	1	PF05793	1	P35269|GTF2F1|K562.GTF2F1.1.466|31226278|eCLIP_ENCODE,P35269|GTF2F1|HepG2.GTF2F1.1.345|31226278|eCLIP_ENCODE	1
P49759_CLK1	NR.136171.1	676-727	-	2026-02-10	-0.31	1	-	0	-	0
P34096_RNASE4	NR.136171.1	345-396	-	10	-0.31	1	PF00074	1	-	0
Q8TDP1_RNASEH2C	NR.136171.1	345-396	-	9.99	-0.31	1	PF08615	1	-	0
Q9GZR2_REXO4	NR.136171.1	776-827	-	9.98	-0.31	1	PF00929	1	-	0
Q9BZE2_PUS3	NR.136171.1	595-646	-	9.96	-0.32	1	PF01416	1	-	0
P31689_DNAJA1	NR.136171.1	151-202	-	9.93	-0.32	1	-	0	-	0
Q9Y3U8_RPL36	NR.136171.1	345-396	-	9.92	-0.32	1	PF01158	1	-	0
P36542_ATP5F1C	NR.136171.1	345-396	-	2026-09-09	-0.32	1	-	0	-	0
Q9UBQ5_EIF3K	NR.136171.1	345-396	-	2026-09-09	-0.32	1	-	0	-	0
P20774_OGN	NR.136171.1	345-396	-	9.88	-0.32	1	-	0	-	0
Q9Y2R9_MRPS7	NR.136171.1	345-396	-	9.88	-0.32	1	PF00177	1	-	0
Q9Y6E2_BZW2	NR.136171.1	776-827	-	9.87	-0.32	1	PF02020	1	-	0
Q9Y3D9_MRPS23	NR.136171.1	345-396	-	9.86	-0.32	1	PF10484	1	-	0
P09914_IFIT1	NR.136171.1	676-727	-	9.85	-0.32	1	PF13181	1	-	0
Q6PK04_CCDC137	NR.136171.1	345-396	-	9.85	-0.32	1	-	0	-	0
Q86SE8_NPM2	NR.136171.1	345-396	-	9.85	-0.32	1	PF03066	1	-	0
Q9BZZ5_API5	NR.136171.1	676-727	-	9.85	-0.32	1	-	0	-	0
Q01995_TAGLN	NR.136171.1	345-396	-	2026-08-09	-0.32	1	-	0	-	0
P03950_ANG	NR.136171.1	345-396	-	9.79	-0.32	1	PF00074	1	-	0
P05386_RPLP1	NR.136171.1	345-396	-	9.78	-0.33	1	PF00428	1	-	0
P78345_RPP38	NR.136171.1	345-396	-	9.77	-0.33	1	PF01248	1	-	0
Q15185_PTGES3	NR.136171.1	345-396	-	9.75	-0.33	1	-	0	-	0
Q16560_SNRNP35	NR.136171.1	345-396	-	9.72	-0.33	1	PF00076	1	-	0
Q9Y624_F11R	NR.136171.1	345-396	-	2026-07-09	-0.33	1	-	0	-	0
Q9BYC8_MRPL32	NR.136171.1	345-396	-	9.69	-0.33	1	PF01783	1	-	0
Q93062_RBPMS	NR.136171.1	345-396	-	9.68	-0.33	1	PF00076	1	-	0
Q9Y606_PUS1	NR.136171.1	776-827	-	9.68	-0.33	1	PF01416	1	-	0
O75223_GGCT	NR.136171.1	345-396	-	9.67	-0.33	1	-	0	-	0
Q8TAA1_RNASE11	NR.136171.1	345-396	-	9.64	-0.33	1	PF00074	1	-	0
Q9HB71_CACYBP	NR.136171.1	345-396	-	9.64	-0.33	1	-	0	-	0
Q14197_MRPL58	NR.136171.1	345-396	-	9.62	-0.34	1	PF00472	1	-	0
P10620_MGST1	NR.136171.1	345-396	-	9.61	-0.34	1	-	0	-	0
P55263_ADK	NR.136171.1	151-202	-	9.61	-0.34	1	-	0	-	0
Q01844_EWSR1	NR.136171.1	676-727	-	2026-06-09	-0.34	1	PF00641,PF00076	2	-	0
Q9H3J6_C12orf65	NR.136171.1	345-396	-	2026-06-09	-0.34	1	PF00472	1	-	0
Q9Y3B9_RRP15	NR.136171.1	345-396	-	2026-06-09	-0.34	1	PF07890	1	-	0
P37802_TAGLN2	NR.136171.1	345-396	-	9.59	-0.34	1	-	0	-	0
P46783_RPS10	NR.136171.1	345-396	-	9.58	-0.34	1	PF03501	1	-	0
Q5VWX1_KHDRBS2	NR.136171.1	151-202	-	9.58	-0.34	1	-	0	-	0
P62081_RPS7	NR.136171.1	345-396	-	9.57	-0.34	1	PF01251	1	-	0
P51843_NR0B1	NR.136171.1	676-727	-	9.54	-0.34	1	-	0	-	0
Q66PJ3_ARL6IP4	NR.136171.1	776-827	-	9.54	-0.34	1	PF10500	1	-	0
P42771_CDKN2A	NR.136171.1	345-396	-	9.53	-0.34	1	-	0	-	0
Q9Y2W6_TDRKH	NR.136171.1	345-396	-	9.53	-0.34	1	PF00013,PF00567	3	-	0
Q9BTM9_URM1	NR.136171.1	345-396	-	9.52	-0.34	1	PF09138	1	-	0
Q96A33_CCDC47	NR.136171.1	595-646	-	2026-05-09	-0.34	1	-	0	-	0
Q07020_RPL18	NR.136171.1	345-396	-	9.49	-0.34	1	-	0	-	0
P05455_SSB	NR.136171.1	676-727	-	9.48	-0.34	1	PF08777,PF05383,PF00076	3	-	0
Q9BUB4_ADAT1	NR.136171.1	676-727	-	9.47	-0.34	1	PF02137	1	-	0
Q3MHD2_LSM12	NR.136171.1	345-396	-	9.46	-0.34	1	PF09793	1	-	0
Q96FB5_RRNAD1	NR.136171.1	676-727	-	9.45	-0.34	1	-	0	-	0
Q9Y5M8_SRPRB	NR.136171.1	345-396	-	9.45	-0.34	1	PF01926	1	-	0
P05387_RPLP2	NR.136171.1	345-396	-	9.44	-0.34	1	PF00428	1	-	0
P84098_RPL19	NR.136171.1	345-396	-	9.43	-0.35	1	PF01280	1	-	0
Q9Y4Z0_LSM4	NR.136171.1	345-396	-	9.43	-0.35	1	PF01423	1	-	0
Q9Y534_CSDC2	NR.136171.1	345-396	-	9.43	-0.35	1	PF00313	1	-	0
Q9NUP7_TRMT13	NR.136171.1	595-646	-	9.42	-0.35	1	PF05206,PF11722,PF05253	3	-	0
P61081_UBE2M	NR.136171.1	345-396	-	9.41	-0.35	1	-	0	-	0
O95218_ZRANB2	NR.136171.1	345-396	-	9.39	-0.35	1	PF00641	2	O95218|ZRANB2|1300|19304800|SpliceAid-F,O95218|ZRANB2|s21|19304800|SpliceAid-F,O95218|ZRANB2|M259_0.6_2|19304800|SELEX,O95218|ZRANB2|M259_0.6_1|19304800|SELEX	1
P82932_MRPS6	NR.136171.1	345-396	-	9.39	-0.35	1	PF01250	1	-	0
Q96J01_THOC3	NR.136171.1	345-396	-	9.37	-0.35	1	PF00400,PF08662	3	-	0
Q9NRX2_MRPL17	NR.136171.1	345-396	-	9.37	-0.35	1	PF01196	1	-	0
Q13151_HNRNPA0	NR.136171.1	345-396	-	9.36	-0.35	1	PF00076	2	-	0
Q86W42_THOC6	NR.136171.1	345-396	-	9.34	-0.35	1	PF00400	1	-	0
P28799_GRN	NR.136171.1	345-396	-	2026-03-09	-0.35	1	-	0	-	0
Q07021_C1QBP	NR.136171.1	345-396	-	9.29	-0.35	1	PF02330	1	-	0
Q7Z2W9_MRPL21	NR.136171.1	345-396	-	9.27	-0.36	1	PF00829	1	-	0
Q8WV60_PTCD2	NR.136171.1	345-396	-	9.27	-0.36	1	PF10037	1	-	0
Q96FQ6_S100A16	NR.136171.1	345-396	-	9.26	-0.36	1	-	0	-	0
Q8N5L8_RPP25L	NR.136171.1	345-396	-	9.25	-0.36	1	PF01918	1	-	0
Q86TS9_MRPL52	NR.136171.1	345-396	-	9.24	-0.36	1	-	0	-	0
O75683_SURF6	NR.136171.1	151-202	-	9.23	-0.36	1	PF04935	1	-	0
Q5T1V6_DDX59	NR.136171.1	676-727	-	9.23	-0.36	1	-	0	-	0
Q6P5R6_RPL22L1	NR.136171.1	345-396	-	9.23	-0.36	1	PF01776	1	-	0
O95147_DUSP14	NR.136171.1	345-396	-	9.22	-0.36	1	-	0	-	0
P62280_RPS11	NR.136171.1	345-396	-	9.21	-0.36	1	PF00366	1	-	0
Q92688_ANP32B	NR.136171.1	645-696	-	9.19	-0.36	1	-	0	-	0
Q9BQ04_RBM4B	NR.136171.1	151-202	-	9.18	-0.36	1	PF00076,PF13893,PF00098	4	-	0
Q9GZS3_WDR61	NR.136171.1	345-396	-	9.18	-0.36	1	PF00400,PF08662	4	-	0
Q5VTL8_PRPF38B	NR.136171.1	776-827	-	9.16	-0.36	1	PF03371	1	-	0
Q9BSD7_NTPCR	NR.136171.1	345-396	-	9.15	-0.36	1	-	0	-	0
Q9UGY1_NOL12	NR.136171.1	345-396	-	9.14	-0.36	1	PF09805	1	-	0
P62841_RPS15	NR.136171.1	345-396	-	9.13	-0.36	1	PF00203	1	-	0
Q8WWY3_PRPF31	NR.136171.1	595-646	-	9.13	-0.36	1	PF01798,PF09785	2	-	0
Q9H2W6_MRPL46	NR.136171.1	345-396	-	2026-01-09	-0.36	1	PF11788	1	-	0
Q9HC16_APOBEC3G	NR.136171.1	345-396	-	2026-09-09	-0.37	1	PF08210,PF05240	4	-	0
P62316_SNRPD2	NR.136171.1	345-396	-	2026-08-09	-0.37	1	PF01423	1	-	0
Q8N9N8_EIF1AD	NR.136171.1	345-396	-	2026-08-09	-0.37	1	PF01176	1	-	0
O00264_PGRMC1	NR.136171.1	345-396	-	2026-07-09	-0.37	1	-	0	-	0
P12956_XRCC6	NR.136171.1	345-396	-	2026-07-09	-0.37	1	PF03731,PF02735,PF03730,PF02037	4	-	0
Q9H633_RPP21	NR.136171.1	345-396	-	2026-06-09	-0.37	1	PF04032	1	-	0
Q9UBP6_METTL1	NR.136171.1	345-396	-	2026-05-09	-0.37	1	-	0	-	0
O15541_RNF113A	NR.136171.1	345-396	-	2026-01-09	-0.37	1	PF00642,PF13923	2	-	0
Q15696_ZRSR2	NR.136171.1	345-396	-	2026-01-09	-0.37	1	PF00642,PF00076	3	-	0
Q8WUH6_TMEM263	NR.136171.1	345-396	-	2026-01-09	-0.37	1	-	0	-	0
P99999_CYCS	NR.136171.1	345-396	-	9	-0.37	1	-	0	-	0
P40227_CCT6A	NR.136171.1	601-652	-	8.97	-0.37	1	-	0	-	0
Q9BXY0_MAK16	NR.136171.1	626-677	-	8.97	-0.37	1	PF01778	1	-	0
Q9ULC4_MCTS1	NR.136171.1	345-396	-	8.97	-0.37	1	PF01472	1	-	0
Q9Y3A4_RRP7A	NR.136171.1	345-396	-	8.96	-0.37	1	PF12923,PF00076	2	-	0
P25786_PSMA1	NR.136171.1	345-396	-	8.95	-0.37	1	-	0	-	0
Q8N6U8_GPR161	NR.136171.1	601-652	-	8.94	-0.37	1	-	0	-	0
A4D1E9_GTPBP10	NR.136171.1	151-202	-	8.93	-0.38	1	PF01926	1	-	0
P62633_CNBP	NR.136171.1	345-396	-	8.93	-0.38	1	PF00098	7	-	0
Q9Y383_LUC7L2	NR.136171.1	345-396	-	8.92	-0.38	1	PF03194	1	-	0
Q9Y3X0_CCDC9	NR.136171.1	601-652	-	8.92	-0.38	1	-	0	-	0
A6NNA2_SRRM3	NR.136171.1	345-396	-	8.91	-0.38	1	PF15230,PF08312	2	-	0
P04792_HSPB1	NR.136171.1	345-396	-	8.91	-0.38	1	-	0	-	0
Q96CX2_KCTD12	NR.136171.1	776-827	-	8.91	-0.38	1	-	0	-	0
Q9H2H8_PPIL3	NR.136171.1	345-396	-	8.91	-0.38	1	PF00160	1	-	0
Q9H814_PHAX	NR.136171.1	151-202	-	8.89	-0.38	1	-	0	-	0
Q96G21_IMP4	NR.136171.1	345-396	-	8.87	-0.38	1	PF04427	1	-	0
Q9NXW2_DNAJB12	NR.136171.1	151-202	-	8.87	-0.38	1	-	0	-	0
Q96AZ6_ISG20	NR.136171.1	345-396	-	8.85	-0.38	1	PF00929	1	-	0
P55010_EIF5	NR.136171.1	776-827	-	8.83	-0.38	1	PF01873,PF02020	2	-	0
P82914_MRPS15	NR.136171.1	345-396	-	8.83	-0.38	1	PF00312	1	-	0
Q9NZE8_MRPL35	NR.136171.1	345-396	-	8.83	-0.38	1	PF01632	1	-	0
Q9UHA3_RSL24D1	NR.136171.1	345-396	-	8.83	-0.38	1	PF01246	1	-	0
P47914_RPL29	NR.136171.1	345-396	-	8.82	-0.38	1	PF01779	1	-	0
Q9Y2X3_NOP58	NR.136171.1	601-652	-	8.82	-0.38	1	PF01798,PF08156	2	-	0
O95707_POP4	NR.136171.1	345-396	-	8.78	-0.38	1	PF01868	1	-	0
Q13573_SNW1	NR.136171.1	601-652	-	8.78	-0.38	1	-	0	-	0
Q96B70_LENG9	NR.136171.1	676-727	-	8.77	-0.38	1	PF10469	1	-	0
P78371_CCT2	NR.136171.1	601-652	-	8.76	-0.38	1	-	0	-	0
Q96D46_NMD3	NR.136171.1	676-727	-	8.74	-0.39	1	PF04981	1	-	0
O60870_KIN	NR.136171.1	151-202	-	8.73	-0.39	1	PF10357	1	-	0
Q9H3H1_TRIT1	NR.136171.1	676-727	-	8.72	-0.39	1	PF01715,PF12171	2	-	0
Q16637_SMN1	NR.136171.1	345-396	-	2026-07-08	-0.39	1	PF06003	1	-	0
Q96E11_MRRF	NR.136171.1	345-396	-	2026-07-08	-0.39	1	PF01765	1	-	0
O75380_NDUFS6	NR.136171.1	345-396	-	8.69	-0.39	1	-	0	-	0
P19474_TRIM21	NR.136171.1	776-827	-	8.69	-0.39	1	PF00622,PF00097,PF13639,PF13923	4	-	0
P83731_RPL24	NR.136171.1	345-396	-	8.69	-0.39	1	PF01246	1	-	0
Q8NDD1_C1orf131	NR.136171.1	626-677	-	8.69	-0.39	1	-	0	-	0
Q9H0R6_QRSL1	NR.136171.1	601-652	-	8.69	-0.39	1	-	0	-	0
Q9H1J1_UPF3A	NR.136171.1	676-727	-	8.69	-0.39	1	PF03467	1	-	0
Q96B26_EXOSC8	NR.136171.1	345-396	-	8.67	-0.39	1	PF01138,PF03725	2	-	0
Q96EY9_ADAT3	NR.136171.1	151-202	-	8.67	-0.39	1	-	0	-	0
P18124_RPL7	NR.136171.1	345-396	-	8.66	-0.39	1	PF08079,PF00327	2	-	0
Q16594_TAF9	NR.136171.1	345-396	-	8.63	-0.39	1	-	0	-	0
O43768_ENSA	NR.136171.1	345-396	-	8.61	-0.39	1	-	0	-	0
O75569_PRKRA	NR.136171.1	345-396	-	8.61	-0.39	1	PF00035	2	-	0
Q5JPI9_EEF1AKMT2	NR.136171.1	345-396	-	8.58	-0.4	1	PF13847,PF05175	2	-	0
P10412_H1-4	NR.136171.1	345-396	-	8.57	-0.4	1	-	0	-	0
P62241_RPS8	NR.136171.1	345-396	-	8.56	-0.4	1	PF01201	1	-	0
Q5RKV6_EXOSC6	NR.136171.1	345-396	-	8.56	-0.4	1	PF01138	1	-	0
Q9H1E3_NUCKS1	NR.136171.1	345-396	-	8.56	-0.4	1	-	0	-	0
Q9NX24_NHP2	NR.136171.1	345-396	-	8.55	-0.4	1	PF01248	1	-	0
O15234_CASC3	NR.136171.1	676-727	-	8.54	-0.4	1	PF09405	1	-	0
P50914_RPL14	NR.136171.1	345-396	-	8.53	-0.4	1	PF01929	1	-	0
O14602_EIF1AY	NR.136171.1	345-396	-	8.52	-0.4	1	PF01176	1	-	0
P26583_HMGB2	NR.136171.1	345-396	-	8.52	-0.4	1	-	0	-	0
Q9P287_BCCIP	NR.136171.1	151-202	-	2026-05-08	-0.4	1	PF13862	1	Q9P287|BCCIP|HepG2.BCCIP.0.298|31226278|eCLIP_ENCODE	3
Q10589_BST2	NR.136171.1	151-202	-	8.49	-0.4	1	-	0	-	0
O77932_DXO	NR.136171.1	151-202	-	8.48	-0.4	1	PF08652	1	-	0
O60832_DKC1	NR.136171.1	601-652	-	8.47	-0.4	1	PF08068,PF01509,PF01472	3	-	0
P47813_EIF1AX	NR.136171.1	345-396	-	8.47	-0.4	1	PF01176	1	-	0
P50750_CDK9	NR.136171.1	151-202	-	8.47	-0.4	1	-	0	-	0
Q9BSH4_TACO1	NR.136171.1	376-427	-	8.47	-0.4	1	-	0	-	0
P04003_C4BPA	NR.136171.1	776-827	-	8.46	-0.4	1	-	0	-	0
P07305_H1-0	NR.136171.1	345-396	-	8.46	-0.4	1	-	0	-	0
P09234_SNRPC	NR.136171.1	345-396	-	8.46	-0.4	1	PF06220	1	-	0
Q9NP77_SSU72	NR.136171.1	345-396	-	8.45	-0.4	1	PF04722	1	-	0
P04040_CAT	NR.136171.1	601-652	-	8.44	-0.4	1	-	0	-	0
Q8N9W6_BOLL	NR.136171.1	345-396	-	8.43	-0.4	1	-	0	-	0
P62993_GRB2	NR.136171.1	345-396	-	8.41	-0.4	1	-	0	-	0
Q9UMY1_NOL7	NR.136171.1	345-396	-	2026-04-08	-0.41	1	PF08157	1	-	0
P54577_YARS1	NR.136171.1	595-646	-	8.39	-0.41	1	PF00579,PF01588	2	-	0
P52292_KPNA2	NR.136171.1	601-652	-	8.37	-0.41	1	-	0	-	0
Q9Y3B4_SF3B6	NR.136171.1	345-396	-	8.37	-0.41	1	PF00076	1	-	0
Q6DKI1_RPL7L1	NR.136171.1	345-396	-	8.35	-0.41	1	PF08079,PF00327	2	-	0
P63272_SUPT4H1	NR.136171.1	345-396	-	8.34	-0.41	1	PF06093	1	-	0
O75940_SMNDC1	NR.136171.1	345-396	-	8.33	-0.41	1	PF06003	1	O75940|SMNDC1|K562.SMNDC1.4.75|31226278|eCLIP_ENCODE	1
P62318_SNRPD3	NR.136171.1	345-396	-	8.33	-0.41	1	PF01423	1	-	0
P62750_RPL23A	NR.136171.1	345-396	-	8.32	-0.41	1	PF03939,PF00276	2	-	0
P19525_EIF2AK2	NR.136171.1	601-652	-	8.31	-0.41	1	PF00035	2	-	0
P53597_SUCLG1	NR.136171.1	151-202	-	8.31	-0.41	1	-	0	-	0
Q5RL73_RBM48	NR.136171.1	151-202	-	2026-03-08	-0.41	1	-	0	-	0
P62857_RPS28	NR.136171.1	345-396	-	8.29	-0.41	1	PF01200	1	-	0
Q9UL40_ZNF346	NR.136171.1	345-396	-	8.28	-0.41	1	PF12874	3	Q9UL40|ZNF346|481|24521053|PDB;Q9UL40|ZNF346|388|24521053|PDB	4
P08195_SLC3A2	NR.136171.1	595-646	-	8.28	-0.41	1	-	0	-	0
P52298_NCBP2	NR.136171.1	345-396	-	8.28	-0.41	1	PF00076	1	-	0
P18621_RPL17	NR.136171.1	345-396	-	8.25	-0.42	1	PF00237	1	-	0
Q8TBZ6_TRMT10A	NR.136171.1	345-396	-	8.25	-0.42	1	PF01746	1	-	0
Q9UJU6_DBNL	NR.136171.1	345-396	-	8.25	-0.42	1	-	0	-	0
Q96J87_CELF6	NR.136171.1	676-727	-	8.24	-0.42	1	-	0	Q96J87|CELF6|M178_0.6|23846655|cisBP-RNA	1
O95478_NSA2	NR.136171.1	345-396	-	8.24	-0.42	1	PF01201	1	-	0
P07195_LDHB	NR.136171.1	345-396	-	8.24	-0.42	1	-	0	-	0
Q16836_HADH	NR.136171.1	345-396	-	8.24	-0.42	1	-	0	-	0
P84103_SRSF3	NR.136171.1	345-396	-	8.23	-0.42	1	PF00076	1	P84103|SRSF3|UGGAC|26876937|PAR-CLIP;P84103|SRSF3|s41|10094314|SpliceAid-F,P84103|SRSF3|1249|17036044|SpliceAid-F,P84103|SRSF3|1251|17036044|SpliceAid-F,P84103|SRSF3|starBase_1|26876937|PAR-CLIP,P84103|SRSF3|NA|NA|NA	2
P17987_TCP1	NR.136171.1	601-652	-	8.23	-0.42	1	-	0	-	0
P05204_HMGN2	NR.136171.1	345-396	-	8.21	-0.42	1	-	0	-	0
Q9BQ67_GRWD1	NR.136171.1	345-396	-	8.21	-0.42	1	PF00400,PF12265	3	-	0
Q9Y4Y9_LSM5	NR.136171.1	345-396	-	8.19	-0.42	1	PF01423	1	-	0
Q96BP2_CHCHD1	NR.136171.1	345-396	-	8.17	-0.42	1	-	0	-	0
Q96NC0_ZMAT2	NR.136171.1	345-396	-	8.16	-0.42	1	PF12171,PF12874,PF06220	3	-	0
Q9Y676_MRPS18B	NR.136171.1	345-396	-	8.16	-0.42	1	PF01084	1	-	0
Q9BRD0_BUD13	NR.136171.1	601-652	-	8.14	-0.42	1	PF09736	1	Q9BRD0|BUD13|HepG2.BUD13.5.128|31226278|eCLIP_ENCODE	1
O95684_CEP43	NR.136171.1	151-202	-	8.14	-0.42	1	-	0	-	0
Q9BRJ2_MRPL45	NR.136171.1	345-396	-	8.13	-0.42	1	-	0	-	0
Q15056_EIF4H	NR.136171.1	645-696	-	2026-12-08	-0.42	1	PF00076	1	-	0
Q15637_SF1	NR.136171.1	701-752	-	2026-12-08	-0.42	1	PF00013,PF00098	2	-	0
Q9Y324_FCF1	NR.136171.1	345-396	-	2026-12-08	-0.42	1	PF04900	1	-	0
Q92904_DAZL	NR.136171.1	345-396	-	2026-01-08	-0.42	1	PF00076	1	-	0
Q9UET6_FTSJ1	NR.136171.1	776-827	-	2026-09-08	-0.42	1	PF01728	1	-	0
Q15646_OASL	NR.136171.1	601-652	-	2026-08-08	-0.42	1	PF10421	1	-	0
Q96QE5_TEFM	NR.136171.1	151-202	-	2026-08-08	-0.42	1	-	0	-	0
O75792_RNASEH2A	NR.136171.1	626-677	-	2026-06-08	-0.43	1	PF01351	1	-	0
Q5JSQ8_KHDC1L	NR.136171.1	345-396	-	2026-06-08	-0.43	1	-	0	-	0
Q6ZT89_SLC25A48	NR.136171.1	345-396	-	2026-06-08	-0.43	1	-	0	-	0
Q12849_GRSF1	NR.136171.1	676-727	-	2026-05-08	-0.43	1	PF00076	1	-	0
Q8WY41_NANOS1	NR.136171.1	345-396	-	2026-05-08	-0.43	1	PF05741	1	-	0
Q9BYD1_MRPL13	NR.136171.1	151-202	-	2026-05-08	-0.43	1	PF00572	1	-	0
Q14232_EIF2B1	NR.136171.1	345-396	-	2026-04-08	-0.43	1	PF01008	1	-	0
Q9BYD2_MRPL9	NR.136171.1	345-396	-	2026-03-08	-0.43	1	PF01281	1	-	0
Q13247_SRSF6	NR.136171.1	151-202	-	7.96	-0.43	1	PF00076	2	-	0
Q8ND56_LSM14A	NR.136171.1	595-646	-	7.96	-0.43	1	PF12701,PF09532,PF14438	3	-	0
P20042_EIF2S2	NR.136171.1	345-396	-	7.95	-0.43	1	PF01873	1	-	0
Q14320_FAM50A	NR.136171.1	345-396	-	7.95	-0.43	1	-	0	-	0
Q9Y580_RBM7	NR.136171.1	345-396	-	7.95	-0.43	1	PF00076,PF13893	2	-	0
Q5BKZ1_ZNF326	NR.136171.1	626-677	-	7.94	-0.43	1	PF04988	1	-	0
P62310_LSM3	NR.136171.1	345-396	-	7.92	-0.43	1	PF01423	1	-	0
O60610_DIAPH1	NR.136171.1	676-727	-	2026-09-07	-0.44	1	-	0	-	0
Q5T764_IFIT1B	NR.136171.1	676-727	-	2026-09-07	-0.44	1	-	0	-	0
P20618_PSMB1	NR.136171.1	345-396	-	7.89	-0.44	1	-	0	-	0
P35637_FUS	NR.136171.1	601-652	-	7.89	-0.44	1	PF00641,PF00076	2	-	0
P04054_PLA2G1B	NR.136171.1	345-396	-	7.88	-0.44	1	-	0	-	0
O76021_RSL1D1	NR.136171.1	595-646	-	7.87	-0.44	1	PF00687	1	-	0
Q9H9Y2_RPF1	NR.136171.1	345-396	-	7.86	-0.44	1	PF04427	1	-	0
P62191_PSMC1	NR.136171.1	676-727	-	7.85	-0.44	1	-	0	-	0
P62312_LSM6	NR.136171.1	345-396	-	7.85	-0.44	1	PF01423	1	-	0
Q9BXU3_TEX13A	NR.136171.1	345-396	-	7.85	-0.44	1	-	0	-	0
P62487_POLR2G	NR.136171.1	345-396	-	7.84	-0.44	1	PF00575,PF03876	2	-	0
P67809_YBX1	NR.136171.1	151-202	-	7.83	-0.44	1	PF00313	1	P67809|YBX1|124|15798215|RBPDB	1
Q9H777_ELAC1	NR.136171.1	151-202	-	7.83	-0.44	1	PF00753,PF13691	2	-	0
P60323_NANOS3	NR.136171.1	345-396	-	7.81	-0.44	1	PF05741	1	-	0
Q6NZI2_CAVIN1	NR.136171.1	151-202	-	7.81	-0.44	1	-	0	-	0
P36954_POLR2I	NR.136171.1	345-396	-	2026-08-07	-0.44	1	PF02150	1	-	0
P62304_SNRPE	NR.136171.1	345-396	-	2026-08-07	-0.44	1	PF01423	1	-	0
Q32P41_TRMT5	NR.136171.1	676-727	-	2026-08-07	-0.44	1	PF02475	1	-	0
O43175_PHGDH	NR.136171.1	601-652	-	7.79	-0.44	1	-	0	-	0
Q3MIT2_PUS10	NR.136171.1	151-202	-	7.79	-0.44	1	-	0	-	0
Q9HD40_SEPSECS	NR.136171.1	601-652	-	7.78	-0.44	1	-	0	-	0
P62995_TRA2B	NR.136171.1	345-396	-	7.77	-0.44	1	PF00076	1	-	0
P24752_ACAT1	NR.136171.1	676-727	-	7.76	-0.44	1	-	0	-	0
P39687_ANP32A	NR.136171.1	645-696	-	7.76	-0.44	1	-	0	-	0
P52272_HNRNPM	NR.136171.1	595-646	-	7.75	-0.44	1	PF00076,PF11532	4	P52272|HNRNPM|1056|24533984|SpliceAid-F	1
Q13425_SNTB2	NR.136171.1	601-652	-	7.75	-0.44	1	-	0	-	0
P23284_PPIB	NR.136171.1	345-396	-	7.73	-0.44	1	PF00160	1	-	0
P49458_SRP9	NR.136171.1	345-396	-	7.73	-0.44	1	PF05486	1	-	0
Q00059_TFAM	NR.136171.1	645-696	-	7.73	-0.44	1	-	0	-	0
Q99543_DNAJC2	NR.136171.1	601-652	-	7.73	-0.44	1	-	0	-	0
A6NMX2_EIF4E1B	NR.136171.1	345-396	-	7.68	-0.45	1	PF01652	1	-	0
O75347_TBCA	NR.136171.1	345-396	-	7.68	-0.45	1	-	0	-	0
P17931_LGALS3	NR.136171.1	645-696	-	7.68	-0.45	1	-	0	-	0
Q8WVV9_HNRNPLL	NR.136171.1	595-646	-	7.68	-0.45	1	PF13893,PF00076	3	-	0
Q8N5Y2_MSL3	NR.136171.1	595-646	-	7.67	-0.45	1	PF11717	1	-	0
Q92979_EMG1	NR.136171.1	345-396	-	7.67	-0.45	1	PF03587	1	-	0
Q9NPI6_DCP1A	NR.136171.1	626-677	-	7.63	-0.45	1	PF06058	1	-	0
Q9H0U6_MRPL18	NR.136171.1	345-396	-	7.61	-0.45	1	PF00861	1	-	0
P30048_PRDX3	NR.136171.1	345-396	-	2026-06-07	-0.45	1	-	0	-	0
P53803_POLR2K	NR.136171.1	345-396	-	2026-06-07	-0.45	1	PF03604	1	-	0
Q14011_CIRBP	NR.136171.1	151-202	-	2026-06-07	-0.45	1	PF00076	1	-	0
P62942_FKBP1A	NR.136171.1	345-396	-	7.59	-0.45	1	PF00254	1	-	0
Q9Y333_LSM2	NR.136171.1	345-396	-	7.58	-0.45	1	PF01423	1	-	0
Q99848_EBNA1BP2	NR.136171.1	345-396	-	7.57	-0.45	1	PF05890	1	-	0
A6NDE4_RBMY1B	NR.136171.1	601-652	-	7.56	-0.46	1	PF08081,PF00076	2	-	0
Q9P258_RCC2	NR.136171.1	345-396	-	7.56	-0.46	1	-	0	-	0
Q15415_RBMY1F	NR.136171.1	601-652	-	7.54	-0.46	1	PF08081,PF00076	2	-	0
P30086_PEBP1	NR.136171.1	345-396	-	7.53	-0.46	1	-	0	-	0
Q00577_PURA	NR.136171.1	776-827	-	7.53	-0.46	1	PF04845	1	-	0
P08865_RPSA	NR.136171.1	345-396	-	2026-05-07	-0.46	1	PF00318	2	-	0
Q16762_TST	NR.136171.1	345-396	-	2026-05-07	-0.46	1	-	0	-	0
Q9BUR4_WRAP53	NR.136171.1	776-827	-	2026-05-07	-0.46	1	PF00400	1	-	0
P09001_MRPL3	NR.136171.1	345-396	-	7.49	-0.46	1	PF00297	2	-	0
Q5BKY9_FAM133B	NR.136171.1	345-396	-	7.49	-0.46	1	-	0	-	0
Q8NC51_SERBP1	NR.136171.1	676-727	-	7.49	-0.46	1	PF04774	1	-	0
O14717_TRDMT1	NR.136171.1	151-202	-	7.48	-0.46	1	-	0	-	0
Q13884_SNTB1	NR.136171.1	601-652	-	7.48	-0.46	1	-	0	-	0
Q9NQE9_HINT3	NR.136171.1	345-396	-	7.48	-0.46	1	PF11969	1	-	0
Q5T8I9_HENMT1	NR.136171.1	151-202	-	7.45	-0.46	1	-	0	-	0
P62277_RPS13	NR.136171.1	345-396	-	7.44	-0.46	1	PF08069,PF00312	2	-	0
Q9NUL7_DDX28	NR.136171.1	601-652	-	7.44	-0.46	1	PF00270,PF00271	2	-	0
Q15691_MAPRE1	NR.136171.1	345-396	-	7.43	-0.46	1	-	0	-	0
Q9NUK0_MBNL3	NR.136171.1	151-202	-	7.43	-0.46	1	PF00642	1	-	0
Q9NQM4_DNAAF6	NR.136171.1	345-396	-	7.42	-0.46	1	-	0	-	0
Q9HAZ1_CLK4	NR.136171.1	595-646	-	7.41	-0.46	1	-	0	-	0
Q9NXH9_TRMT1	NR.136171.1	676-727	-	7.41	-0.46	1	PF02005,PF00642,PF02475	3	-	0
Q96JY0_MAEL	NR.136171.1	345-396	-	2026-04-07	-0.46	1	PF13017	1	-	0
Q8N6N3_C1orf52	NR.136171.1	345-396	-	7.39	-0.46	1	-	0	-	0
Q8WW36_ZCCHC13	NR.136171.1	345-396	-	7.39	-0.46	1	PF00098	4	-	0
P15559_NQO1	NR.136171.1	345-396	-	7.38	-0.46	1	-	0	-	0
Q53F19_NCBP3	NR.136171.1	701-752	-	7.38	-0.46	1	PF10309	1	-	0
Q9BWJ5_SF3B5	NR.136171.1	345-396	-	7.38	-0.46	1	PF07189	1	-	0
Q9NVN8_GNL3L	NR.136171.1	345-396	-	7.37	-0.47	1	PF01926	1	-	0
Q9H3H3_C11orf68	NR.136171.1	376-427	-	7.35	-0.47	1	PF08939	1	-	0
Q9BZC1_CELF4	NR.136171.1	601-652	-	7.34	-0.47	1	-	0	-	0
Q9NR56_MBNL1	NR.136171.1	151-202	-	7.33	-0.47	1	PF00642	1	-	0
Q9NX20_MRPL16	NR.136171.1	345-396	-	7.33	-0.47	1	PF00252	1	-	0
Q5T653_MRPL2	NR.136171.1	345-396	-	7.32	-0.47	1	PF03947,PF00181	2	-	0
Q8WXF1_PSPC1	NR.136171.1	595-646	-	7.32	-0.47	1	PF00076,PF08075	3	-	0
P0C7P1_RBMY1D	NR.136171.1	601-652	-	7.31	-0.47	1	PF08081,PF00076	2	-	0
P36915_GNL1	NR.136171.1	626-677	-	7.31	-0.47	1	PF01926	1	-	0
P35544_FAU	NR.136171.1	151-202	-	2026-03-07	-0.47	1	-	0	-	0
P62273_RPS29	NR.136171.1	345-396	-	2026-03-07	-0.47	1	PF00253	1	-	0
O14562_UBFD1	NR.136171.1	345-396	-	7.28	-0.47	1	-	0	-	0
P0DJD3_RBMY1A1	NR.136171.1	601-652	-	7.28	-0.47	1	-	0	-	0
Q8N0Z8_PUSL1	NR.136171.1	345-396	-	7.28	-0.47	1	PF01416	2	-	0
P16402_H1-3	NR.136171.1	345-396	-	7.27	-0.47	1	-	0	-	0
Q9UBU9_NXF1	NR.136171.1	601-652	-	7.27	-0.47	1	PF09162,PF02136,PF03943	3	-	0
O43776_NARS1	NR.136171.1	676-727	-	7.26	-0.47	1	PF00152,PF01336	2	-	0
P60321_NANOS2	NR.136171.1	345-396	-	7.25	-0.47	1	PF05741	1	-	0
O75525_KHDRBS3	NR.136171.1	151-202	-	7.24	-0.47	1	PF00013	1	-	0
Q4VXA5_KHDC1	NR.136171.1	345-396	-	7.24	-0.47	1	-	0	-	0
Q9BX40_LSM14B	NR.136171.1	601-652	-	7.24	-0.47	1	PF12701,PF09532,PF14438	3	-	0
P11182_DBT	NR.136171.1	595-646	-	7.22	-0.48	1	-	0	-	0
Q7Z6M4_MTERF4	NR.136171.1	151-202	-	7.22	-0.48	1	PF02536	1	-	0
Q9Y3A5_SBDS	NR.136171.1	345-396	-	7.22	-0.48	1	PF09377,PF01172	2	-	0
P62937_PPIA	NR.136171.1	151-202	-	7.17	-0.48	1	PF00160	1	-	0
Q14576_ELAVL3	NR.136171.1	151-202	-	7.13	-0.48	1	PF00076,PF13893	4	-	0
P46060_RANGAP1	NR.136171.1	601-652	-	2026-12-07	-0.48	1	-	0	-	0
Q6ZRY4_RBPMS2	NR.136171.1	345-396	-	2026-12-07	-0.48	1	PF00076	1	-	0
Q9NZM5_NOP53	NR.136171.1	601-652	-	2026-12-07	-0.48	1	PF07767	1	-	0
P62424_RPL7A	NR.136171.1	345-396	-	2026-01-07	-0.48	1	PF01248	1	-	0
Q96DI7_SNRNP40	NR.136171.1	151-202	-	2026-01-07	-0.48	1	PF00400	6	-	0
Q16629_SRSF7	NR.136171.1	345-396	-	2026-09-07	-0.48	1	PF00076	1	Q16629|SRSF7|HepG2.SRSF7.6.98|31226278|eCLIP_ENCODE,Q16629|SRSF7|K562.SRSF7.1.84|31226278|eCLIP_ENCODE,Q16629|SRSF7|acgagagay|19296853|RBPMap,Q16629|SRSF7|s45|10094314|SpliceAi	1
A6NEQ0_RBMY1E	NR.136171.1	601-652	-	2026-09-07	-0.48	1	PF08081,PF00076	2	-	0
P84090_ERH	NR.136171.1	345-396	-	2026-09-07	-0.48	1	-	0	-	0
Q9NQT4_EXOSC5	NR.136171.1	645-696	-	2026-09-07	-0.48	1	PF01138,PF03725	2	-	0
Q9NQZ2_UTP3	NR.136171.1	676-727	-	2026-09-07	-0.48	1	PF04000	1	-	0
Q9UHL0_DDX25	NR.136171.1	601-652	-	2026-09-07	-0.48	1	PF00270,PF00271	2	-	0
Q96EU6_RRP36	NR.136171.1	626-677	-	2026-08-07	-0.48	1	PF06102	1	-	0
Q9Y3A2_UTP11	NR.136171.1	345-396	-	2026-07-07	-0.48	1	PF03998	1	-	0
Q9NZN8_CNOT2	NR.136171.1	601-652	-	2026-06-07	-0.48	1	PF04153	1	-	0
Q9UI10_EIF2B4	NR.136171.1	595-646	-	2026-06-07	-0.48	1	PF01008	1	-	0
O75367_MACROH2A1	NR.136171.1	151-202	-	2026-05-07	-0.48	1	-	0	-	0
Q13064_MKRN3	NR.136171.1	595-646	-	2026-05-07	-0.48	1	PF14608,PF00097	3	-	0
Q14258_TRIM25	NR.136171.1	601-652	-	2026-05-07	-0.48	1	PF00622,PF00097,PF13639,PF13923	4	-	0
Q99598_TSNAX	NR.136171.1	345-396	-	2026-05-07	-0.48	1	PF01997	1	-	0
Q71UM5_RPS27L	NR.136171.1	345-396	-	2026-04-07	-0.48	1	PF01667	1	-	0
Q86TM3_DDX53	NR.136171.1	601-652	-	2026-03-07	-0.49	1	PF00270,PF00271,PF00013	3	-	0
Q9H9Z2_LIN28A	NR.136171.1	345-396	-	2026-03-07	-0.49	1	-	0	-	0
P06730_EIF4E	NR.136171.1	345-396	-	2026-02-07	-0.49	1	PF01652	1	-	0
P07108_DBI	NR.136171.1	345-396	-	2026-02-07	-0.49	1	-	0	-	0
Q8NDF8_TENT4B	NR.136171.1	676-727	-	2026-02-07	-0.49	1	PF03828	1	-	0
Q9BVP2_GNL3	NR.136171.1	601-652	-	2026-01-07	-0.49	1	PF08701,PF01926	2	-	0
P55795_HNRNPH2	NR.136171.1	345-396	-	7	-0.49	1	PF00076,PF08080	4	P55795|HNRNPH2|934|10072387|SpliceAid-F,P55795|HNRNPH2|926|19506027|SpliceAid-F,P55795|HNRNPH2|928|12612063|SpliceAid-F,P55795|HNRNPH2|911|20028692|SpliceAid-F,P55795|H|NA|NA|NA	2
Q9BTD8_RBM42	NR.136171.1	595-646	-	7	-0.49	1	PF00076	1	-	0
O14879_IFIT3	NR.136171.1	601-652	-	6.99	-0.49	1	-	0	-	0
Q13868_EXOSC2	NR.136171.1	345-396	-	6.99	-0.49	1	PF14382	1	-	0
Q6P6C2_ALKBH5	NR.136171.1	151-202	-	6.99	-0.49	1	PF13532	1	-	0
O75494_SRSF10	NR.136171.1	345-396	-	6.98	-0.49	1	PF00076	1	O75494|SRSF10|starBase_1|26876937|PAR-CLIP	1
P31153_MAT2A	NR.136171.1	151-202	-	6.97	-0.49	1	-	0	-	0
Q96GC5_MRPL48	NR.136171.1	345-396	-	6.95	-0.49	1	PF00338	1	-	0
O75648_TRMU	NR.136171.1	676-727	-	6.94	-0.49	1	PF03054	1	-	0
Q9BTL3_RAMAC	NR.136171.1	345-396	-	6.94	-0.49	1	PF15320	1	-	0
Q14247_CTTN	NR.136171.1	601-652	-	6.93	-0.49	1	-	0	-	0
Q13442_PDAP1	NR.136171.1	151-202	-	6.92	-0.49	1	-	0	-	0
Q96C57_CUSTOS	NR.136171.1	345-396	-	6.92	-0.49	1	-	0	-	0
Q99442_SEC62	NR.136171.1	601-652	-	6.92	-0.49	1	-	0	-	0
Q9UHB9_SRP68	NR.136171.1	676-727	-	6.91	-0.49	1	-	0	Q9UHB9|SRP68|570|24700861|PDB	2
O60936_NOL3	NR.136171.1	345-396	-	6.91	-0.49	1	-	0	-	0
Q15942_ZYX	NR.136171.1	676-727	-	6.91	-0.49	1	-	0	-	0
Q9BXR0_QTRT1	NR.136171.1	151-202	-	6.91	-0.49	1	PF01702	1	-	0
Q9UMR2_DDX19B	NR.136171.1	601-652	-	6.91	-0.49	1	-	0	-	0
P15880_RPS2	NR.136171.1	376-427	-	2026-09-06	-0.49	1	PF00333,PF03719	2	-	0
Q9H074_PAIP1	NR.136171.1	601-652	-	2026-09-06	-0.49	1	PF02854,PF07145	2	-	0
Q9UQ80_PA2G4	NR.136171.1	601-652	-	2026-09-06	-0.49	1	PF00557	1	-	0
P49419_ALDH7A1	NR.136171.1	601-652	-	6.88	-0.49	1	-	0	-	0
P48651_PTDSS1	NR.136171.1	595-646	-	6.87	-0.5	1	-	0	-	0
Q9P0J6_MRPL36	NR.136171.1	345-396	-	6.87	-0.5	1	PF00444	1	-	0
Q13084_MRPL28	NR.136171.1	645-696	-	6.85	-0.5	1	PF00830	1	-	0
Q9NVV4_MTPAP	NR.136171.1	626-677	-	6.84	-0.5	1	PF03828	1	-	0
P15170_GSPT1	NR.136171.1	601-652	-	6.83	-0.5	1	PF00009,PF03143,PF03144	3	-	0
Q16658_FSCN1	NR.136171.1	601-652	-	6.82	-0.5	1	-	0	-	0
O15446_POLR1G	NR.136171.1	676-727	-	6.81	-0.5	1	PF08208	1	-	0
P08579_SNRPB2	NR.136171.1	345-396	-	6.81	-0.5	1	-	0	-	0
P26447_S100A4	NR.136171.1	345-396	-	2026-08-06	-0.5	1	-	0	-	0
Q9NQT5_EXOSC3	NR.136171.1	345-396	-	2026-08-06	-0.5	1	-	0	-	0
A7MD48_SRRM4	NR.136171.1	601-652	-	6.79	-0.5	1	-	0	-	0
P49368_CCT3	NR.136171.1	601-652	-	6.79	-0.5	1	-	0	-	0
P22087_FBL	NR.136171.1	776-827	-	6.78	-0.5	1	PF01269,PF08704	2	-	0
O43148_RNMT	NR.136171.1	151-202	-	6.76	-0.5	1	PF03291,PF13847	2	-	0
Q9Y421_FAM32A	NR.136171.1	345-396	-	6.74	-0.5	1	-	0	-	0
P19388_POLR2E	NR.136171.1	345-396	-	6.72	-0.5	1	PF01191,PF03871	2	-	0
P00338_LDHA	NR.136171.1	345-396	-	6.71	-0.5	1	-	0	-	0
Q69YN2_CWF19L1	NR.136171.1	601-652	-	6.71	-0.5	1	PF04677,PF04676	2	-	0
O95926_SYF2	NR.136171.1	345-396	-	2026-07-06	-0.5	1	PF08231	1	-	0
P06576_ATP5F1B	NR.136171.1	601-652	-	2026-07-06	-0.5	1	-	0	-	0
P31943_HNRNPH1	NR.136171.1	345-396	-	6.69	-0.5	1	PF00076,PF08080	4	P31943|HNRNPH1|gargag|22574288|RBPMap,P31943|HNRNPH1|875|12612063|SpliceAid-F,P31943|HNRNPH1|876|12612063|SpliceAid-F,P31943|HNRNPH1|1347|12612063|AEDB,P31943|HNRNPH1|NA|NA|NA	5
Q12926_ELAVL2	NR.136171.1	151-202	-	6.69	-0.5	1	PF00076,PF13893	4	-	0
P10153_RNASE2	NR.136171.1	151-202	-	6.68	-0.51	1	PF00074	1	-	0
P82909_MRPS36	NR.136171.1	345-396	-	6.68	-0.51	1	-	0	-	0
O43709_BUD23	NR.136171.1	345-396	-	6.66	-0.51	1	-	0	-	0
Q92879_CELF1	NR.136171.1	595-646	-	6.65	-0.51	1	PF00076	3	Q92879|CELF1|ugcug|19296853|RBPMap	2
O75390_CS	NR.136171.1	676-727	-	6.64	-0.51	1	-	0	-	0
Q2M296_MTHFSD	NR.136171.1	345-396	-	6.64	-0.51	1	PF00076	1	-	0
Q8NA58_PNLDC1	NR.136171.1	601-652	-	6.64	-0.51	1	PF04857	1	-	0
P09211_GSTP1	NR.136171.1	345-396	-	6.62	-0.51	1	-	0	-	0
Q96FX7_TRMT61A	NR.136171.1	376-427	-	6.62	-0.51	1	PF08704	1	-	0
Q15007_WTAP	NR.136171.1	151-202	-	2026-06-06	-0.51	1	-	0	Q15007|WTAP|DRACH|24316715|PAR-CLIP	1
P21128_ENDOU	NR.136171.1	676-727	-	2026-06-06	-0.51	1	PF09412	1	-	0
P46777_RPL5	NR.136171.1	345-396	-	6.58	-0.51	1	-	0	-	0
Q9P127_LUZP4	NR.136171.1	345-396	-	6.58	-0.51	1	-	0	-	0
Q9UHK0_NUFIP1	NR.136171.1	595-646	-	6.58	-0.51	1	PF10453,PF12171	2	-	0
P08670_VIM	NR.136171.1	776-827	-	6.57	-0.51	1	-	0	-	0
P26378_ELAVL4	NR.136171.1	345-396	-	6.54	-0.51	1	-	0	-	0
Q9H1E1_RNASE7	NR.136171.1	151-202	-	6.54	-0.51	1	PF00074	1	-	0
Q15233_NONO	NR.136171.1	151-202	-	6.53	-0.52	1	PF00076,PF08075	3	-	0
Q9Y3Z3_SAMHD1	NR.136171.1	701-752	-	6.53	-0.52	1	-	0	-	0
O60506_SYNCRIP	NR.136171.1	601-652	-	6.52	-0.52	1	PF00076,PF13893	4	-	0
Q96I51_RCC1L	NR.136171.1	776-827	-	6.52	-0.52	1	-	0	-	0
Q9NWX6_THG1L	NR.136171.1	626-677	-	6.52	-0.52	1	PF04446	1	-	0
P42677_RPS27	NR.136171.1	345-396	-	6.51	-0.52	1	PF01667	1	-	0
Q99714_HSD17B10	NR.136171.1	345-396	-	6.51	-0.52	1	-	0	-	0
P82930_MRPS34	NR.136171.1	345-396	-	2026-05-06	-0.52	1	-	0	-	0
Q5U5Q3_MEX3C	NR.136171.1	601-652	-	6.49	-0.52	1	PF00013,PF00097	3	-	0
Q9NUU7_DDX19A	NR.136171.1	601-652	-	6.49	-0.52	1	PF00270,PF00271	2	-	0
P08240_SRPRA	NR.136171.1	676-727	-	6.47	-0.52	1	PF00448,PF02881	2	-	0
P49590_HARS2	NR.136171.1	595-646	-	6.47	-0.52	1	PF13393,PF03129,PF12745	3	-	0
Q8IZ73_RPUSD2	NR.136171.1	595-646	-	6.47	-0.52	1	PF00849	1	-	0
Q96I59_NARS2	NR.136171.1	595-646	-	6.46	-0.52	1	PF00152,PF01336	2	-	0
O43809_NUDT21	NR.136171.1	345-396	-	6.45	-0.52	1	PF13869	1	-	0
P12724_RNASE3	NR.136171.1	151-202	-	6.45	-0.52	1	PF00074	1	-	0
Q9C0B1_FTO	NR.136171.1	595-646	-	6.45	-0.52	1	-	0	-	0
Q9NXG2_THUMPD1	NR.136171.1	151-202	-	6.45	-0.52	1	PF02926	1	-	0
O15400_STX7	NR.136171.1	345-396	-	6.44	-0.52	1	-	0	-	0
Q01085_TIAL1	NR.136171.1	345-396	-	6.44	-0.52	1	PF00076	3	-	0
Q9BRS2_RIOK1	NR.136171.1	601-652	-	6.44	-0.52	1	PF01163	1	-	0
P50502_ST13	NR.136171.1	151-202	-	6.43	-0.52	1	-	0	-	0
Q7Z6J9_TSEN54	NR.136171.1	601-652	-	6.43	-0.52	1	PF12928	1	-	0
O75818_RPP40	NR.136171.1	151-202	-	6.42	-0.52	1	PF08584	1	-	0
P60153_RNASE9	NR.136171.1	345-396	-	6.42	-0.52	1	PF00074	1	-	0
Q96EL3_MRPL53	NR.136171.1	345-396	-	6.42	-0.52	1	PF10780	1	-	0
Q9NX74_DUS2	NR.136171.1	601-652	-	2026-04-06	-0.52	1	PF01207,PF00035	2	-	0
P61927_RPL37	NR.136171.1	345-396	-	6.38	-0.52	1	PF01907	1	-	0
Q9UKD2_MRTO4	NR.136171.1	345-396	-	6.38	-0.52	1	PF00466	1	-	0
P22626_HNRNPA2B1	NR.136171.1	345-396	-	6.35	-0.52	1	PF00076	2	-	0
Q9P031_CCDC59	NR.136171.1	376-427	-	6.35	-0.52	1	PF08524	1	-	0
O95232_LUC7L3	NR.136171.1	645-696	-	6.34	-0.53	1	PF03194	1	-	0
P62308_SNRPG	NR.136171.1	345-396	-	6.34	-0.53	1	PF01423	1	-	0
Q9UNZ2_NSFL1C	NR.136171.1	151-202	-	6.34	-0.53	1	-	0	-	0
P51858_HDGF	NR.136171.1	645-696	-	6.33	-0.53	1	-	0	-	0
Q9NX58_LYAR	NR.136171.1	151-202	-	6.33	-0.53	1	-	0	-	0
Q9Y6M1_IGF2BP2	NR.136171.1	151-202	-	6.32	-0.53	1	PF00013,PF00076	6	Q9Y6M1|IGF2BP2|K562.IGF2BP2.4.162|31226278|eCLIP_ENCODE,Q9Y6M1|IGF2BP2|161|31724725|RBNS_ENCODE	1
P49406_MRPL19	NR.136171.1	376-427	-	6.32	-0.53	1	PF01245	1	-	0
Q15024_EXOSC7	NR.136171.1	345-396	-	6.32	-0.53	1	PF01138,PF03725	2	-	0
Q9NUL5_SHFL	NR.136171.1	345-396	-	6.31	-0.53	1	-	0	-	0
P39748_FEN1	NR.136171.1	601-652	-	2026-03-06	-0.53	1	-	0	-	0
P62875_POLR2L	NR.136171.1	151-202	-	2026-03-06	-0.53	1	PF01194	1	-	0
Q86U06_RBM23	NR.136171.1	676-727	-	6.29	-0.53	1	PF00076	2	Q86U06|RBM23|299|31724725|RBNS_ENCODE	1
P56537_EIF6	NR.136171.1	376-427	-	6.27	-0.53	1	-	0	-	0
Q96KP4_CNDP2	NR.136171.1	601-652	-	6.27	-0.53	1	-	0	-	0
P23193_TCEA1	NR.136171.1	626-677	-	6.26	-0.53	1	-	0	-	0
P36873_PPP1CC	NR.136171.1	345-396	-	6.26	-0.53	1	-	0	-	0
P46109_CRKL	NR.136171.1	345-396	-	6.26	-0.53	1	-	0	-	0
P49591_SARS1	NR.136171.1	601-652	-	6.24	-0.53	1	PF00587,PF02403	2	-	0
Q14498_RBM39	NR.136171.1	601-652	-	6.24	-0.53	1	PF00076	2	-	0
P05198_EIF2S1	NR.136171.1	151-202	-	6.22	-0.53	1	PF07541,PF00575	2	-	0
P55209_NAP1L1	NR.136171.1	601-652	-	6.22	-0.53	1	-	0	-	0
O75616_ERAL1	NR.136171.1	676-727	-	6.21	-0.53	1	PF01926	1	-	0
O14893_GEMIN2	NR.136171.1	345-396	-	2026-02-06	-0.53	1	PF04938	1	-	0
P61247_RPS3A	NR.136171.1	345-396	-	2026-02-06	-0.53	1	PF01015	1	-	0
Q9H0G5_NSRP1	NR.136171.1	345-396	-	2026-02-06	-0.53	1	PF09745	1	-	0
Q9H3Q1_CDC42EP4	NR.136171.1	151-202	-	6.19	-0.53	1	-	0	-	0
P07355_ANXA2	NR.136171.1	345-396	-	6.18	-0.54	1	-	0	-	0
P18031_PTPN1	NR.136171.1	295-346	-	6.18	-0.54	1	-	0	-	0
O14828_SCAMP3	NR.136171.1	345-396	-	6.17	-0.54	1	-	0	-	0
Q14847_LASP1	NR.136171.1	345-396	-	6.17	-0.54	1	-	0	-	0
Q86XZ4_SPATS2	NR.136171.1	595-646	-	6.17	-0.54	1	PF07139	1	-	0
Q8NAV1_PRPF38A	NR.136171.1	345-396	-	6.17	-0.54	1	PF03371	1	-	0
Q9Y2P8_RCL1	NR.136171.1	151-202	-	6.17	-0.54	1	PF01137,PF05189	2	-	0
O15372_EIF3H	NR.136171.1	345-396	-	6.16	-0.54	1	PF01398	1	-	0
P09661_SNRPA1	NR.136171.1	345-396	-	6.15	-0.54	1	-	0	-	0
P35998_PSMC2	NR.136171.1	345-396	-	6.15	-0.54	1	-	0	-	0
O00425_IGF2BP3	NR.136171.1	601-652	-	6.14	-0.54	1	PF00013,PF00076	6	-	0
Q5VZF2_MBNL2	NR.136171.1	151-202	-	6.14	-0.54	1	PF00642	2	-	0
Q96IZ0_PAWR	NR.136171.1	595-646	-	6.14	-0.54	1	-	0	-	0
Q9HD33_MRPL47	NR.136171.1	645-696	-	6.14	-0.54	1	PF06984	1	-	0
Q9Y291_MRPS33	NR.136171.1	345-396	-	6.14	-0.54	1	PF08293	1	-	0
O60828_PQBP1	NR.136171.1	345-396	-	6.13	-0.54	1	-	0	-	0
P54105_CLNS1A	NR.136171.1	376-427	-	6.13	-0.54	1	-	0	-	0
Q5T440_IBA57	NR.136171.1	345-396	-	2026-12-06	-0.54	1	-	0	-	0
Q08752_PPID	NR.136171.1	595-646	-	2026-11-06	-0.54	1	PF00160	1	-	0
P23588_EIF4B	NR.136171.1	601-652	-	2026-09-06	-0.54	1	PF00076	1	-	0
Q8IVH4_MMAA	NR.136171.1	345-396	-	2026-09-06	-0.54	1	-	0	-	0
Q15102_PAFAH1B3	NR.136171.1	345-396	-	2026-08-06	-0.54	1	-	0	-	0
Q8IV42_PSTK	NR.136171.1	345-396	-	2026-07-06	-0.54	1	PF13671	1	-	0
Q8IVS2_MCAT	NR.136171.1	151-202	-	2026-07-06	-0.54	1	-	0	-	0
Q8N8U3_RTL3	NR.136171.1	601-652	-	2026-07-06	-0.54	1	PF00098	1	-	0
O75475_PSIP1	NR.136171.1	601-652	-	2026-06-06	-0.54	1	-	0	-	0
P02511_CRYAB	NR.136171.1	151-202	-	2026-06-06	-0.54	1	-	0	-	0
P09012_SNRPA	NR.136171.1	345-396	-	2026-06-06	-0.54	1	PF00076	2	-	0
P29084_GTF2E2	NR.136171.1	376-427	-	2026-06-06	-0.54	1	-	0	-	0
Q9HCD5_NCOA5	NR.136171.1	676-727	-	2026-06-06	-0.54	1	-	0	-	0
Q9H0Z9_RBM38	NR.136171.1	345-396	-	2026-05-06	-0.54	1	PF00076	1	-	0
Q9H7B2_RPF2	NR.136171.1	345-396	-	2026-05-06	-0.54	1	PF04427	1	-	0
Q9NRW3_APOBEC3C	NR.136171.1	151-202	-	2026-05-06	-0.54	1	PF08210,PF05240	2	-	0
P18615_NELFE	NR.136171.1	601-652	-	2026-04-06	-0.54	1	PF00076	1	-	0
P49770_EIF2B2	NR.136171.1	151-202	-	2026-04-06	-0.54	1	PF01008	1	-	0
P61956_SUMO2	NR.136171.1	345-396	-	2026-04-06	-0.54	1	-	0	-	0
P49207_RPL34	NR.136171.1	345-396	-	2026-03-06	-0.54	1	PF01199	1	-	0
Q8TDE3_RNASE8	NR.136171.1	151-202	-	2026-03-06	-0.54	1	PF00074	1	-	0
Q9UKA9_PTBP2	NR.136171.1	601-652	-	2026-03-06	-0.54	1	PF13893,PF00076	5	-	0
P82933_MRPS9	NR.136171.1	595-646	-	2026-02-06	-0.54	1	PF00380	1	-	0
Q96PU8_QKI	NR.136171.1	345-396	-	2026-02-06	-0.54	1	PF00013	1	-	0
Q7Z739_YTHDF3	NR.136171.1	776-827	-	6	-0.55	1	PF04146	2	Q7Z739|YTHDF3|DRACH|27602518|iCLIP	1
Q9Y3B8_REXO2	NR.136171.1	376-427	-	6	-0.55	1	PF00929	1	-	0
A6NFN3_RBFOX3	NR.136171.1	345-396	-	5.99	-0.55	1	-	0	-	0
P63165_SUMO1	NR.136171.1	345-396	-	5.98	-0.55	1	-	0	-	0
O43390_HNRNPR	NR.136171.1	601-652	-	5.97	-0.55	1	PF00076	3	-	0
Q92769_HDAC2	NR.136171.1	595-646	-	5.96	-0.55	1	-	0	-	0
P62826_RAN	NR.136171.1	345-396	-	5.94	-0.55	1	PF08477	1	-	0
Q99956_DUSP9	NR.136171.1	151-202	-	5.94	-0.55	1	-	0	-	0
Q9Y2S6_TMA7	NR.136171.1	601-652	-	5.94	-0.55	1	-	0	-	0
P16401_H1-5	NR.136171.1	345-396	-	5.93	-0.55	1	-	0	-	0
Q9Y314_NOSIP	NR.136171.1	345-396	-	5.93	-0.55	1	-	0	-	0
P16989_YBX3	NR.136171.1	595-646	-	5.92	-0.55	1	PF00313	1	-	0
Q93091_RNASE6	NR.136171.1	345-396	-	5.91	-0.55	1	PF00074	1	-	0
P05141_SLC25A5	NR.136171.1	345-396	-	2026-09-05	-0.55	1	-	0	-	0
P50395_GDI2	NR.136171.1	626-677	-	2026-09-05	-0.55	1	-	0	-	0
P61604_HSPE1	NR.136171.1	345-396	-	2026-09-05	-0.55	1	-	0	-	0
Q96C86_DCPS	NR.136171.1	345-396	-	2026-09-05	-0.55	1	PF11969,PF05652	2	-	0
Q9H5Q4_TFB2M	NR.136171.1	151-202	-	2026-09-05	-0.55	1	PF00398	1	-	0
Q9Y2T7_YBX2	NR.136171.1	151-202	-	5.89	-0.55	1	PF00313	1	-	0
Q8IZD4_DCP1B	NR.136171.1	601-652	-	5.88	-0.55	1	PF06058	1	-	0
Q9ULX3_NOB1	NR.136171.1	626-677	-	5.88	-0.55	1	PF08772	1	-	0
P48444_ARCN1	NR.136171.1	595-646	-	5.87	-0.55	1	-	0	-	0
Q6UN15_FIP1L1	NR.136171.1	626-677	-	5.87	-0.55	1	PF05182	1	-	0
Q9Y312_AAR2	NR.136171.1	601-652	-	5.87	-0.55	1	PF05282	1	-	0
Q9Y230_RUVBL2	NR.136171.1	595-646	-	5.86	-0.55	1	-	0	-	0
Q9H4D5_NXF3	NR.136171.1	601-652	-	5.85	-0.55	1	PF09162,PF02136	2	-	0
P52597_HNRNPF	NR.136171.1	151-202	-	5.82	-0.56	1	PF00076,PF08080	3	P52597|HNRNPF|gugkau|22574288|RBPMap,P52597|HNRNPF|815|19506027|SpliceAid-F,P52597|HNRNPF|1331|12612063|AEDB,P52597|HNRNPF|817|12612063|SpliceAid-F,P52597|HNRNPF|836|NA|NA;P52597|HNRNPF|gukgykg|22574288|RBPMap	7
P55259_GP2	NR.136171.1	595-646	-	5.81	-0.56	1	-	0	-	0
Q6P1R4_DUS1L	NR.136171.1	601-652	-	5.81	-0.56	1	PF01207	1	-	0
Q9Y2Z4_YARS2	NR.136171.1	601-652	-	2026-08-05	-0.56	1	PF00579	1	-	0
Q96DV4_MRPL38	NR.136171.1	345-396	-	5.79	-0.56	1	-	0	-	0
Q13686_ALKBH1	NR.136171.1	601-652	-	5.78	-0.56	1	PF13532	1	-	0
Q7Z4G4_TRMT11	NR.136171.1	595-646	-	5.78	-0.56	1	PF01170	1	-	0
Q8N5N7_MRPL50	NR.136171.1	345-396	-	5.77	-0.56	1	PF10501	1	-	0
P82650_MRPS22	NR.136171.1	151-202	-	5.76	-0.56	1	PF10245	1	-	0
Q9NP64_ZCCHC17	NR.136171.1	345-396	-	5.76	-0.56	1	PF00575	1	-	0
Q9UH17_APOBEC3B	NR.136171.1	151-202	-	5.75	-0.56	1	PF08210,PF05240	4	-	0
P07998_RNASE1	NR.136171.1	345-396	-	5.74	-0.56	1	PF00074	1	-	0
Q5D0E6_DALRD3	NR.136171.1	601-652	-	5.74	-0.56	1	PF05746	1	-	0
Q7Z2E3_APTX	NR.136171.1	151-202	-	5.74	-0.56	1	PF11969,PF00498	2	-	0
Q9NSI8_SAMSN1	NR.136171.1	676-727	-	5.74	-0.56	1	-	0	-	0
Q9P013_CWC15	NR.136171.1	345-396	-	5.74	-0.56	1	PF04889	1	-	0
P62805_H4C1	NR.136171.1	345-396	-	5.73	-0.56	1	-	0	-	0
Q99633_PRPF18	NR.136171.1	151-202	-	5.73	-0.56	1	PF02840,PF08799	2	-	0
Q6ZUT6_CCDC9B	NR.136171.1	601-652	-	5.72	-0.56	1	-	0	-	0
P17844_DDX5	NR.136171.1	601-652	-	5.71	-0.56	1	PF00270,PF00271,PF08061	4	-	0
P30419_NMT1	NR.136171.1	595-646	-	5.71	-0.56	1	-	0	-	0
Q8N8Q3_ENDOV	NR.136171.1	345-396	-	5.71	-0.56	1	PF04493	1	-	0
P51991_HNRNPA3	NR.136171.1	151-202	-	2026-07-05	-0.56	1	PF00076	2	-	0
Q9UKY7_CDV3	NR.136171.1	376-427	-	2026-07-05	-0.56	1	-	0	-	0
P26373_RPL13	NR.136171.1	345-396	-	5.69	-0.56	1	PF01294	1	-	0
Q7Z6V5_ADAT2	NR.136171.1	151-202	-	5.69	-0.56	1	-	0	-	0
Q7Z7A3_CTU1	NR.136171.1	151-202	-	5.69	-0.56	1	-	0	-	0
Q7RTV0_PHF5A	NR.136171.1	345-396	-	5.68	-0.56	1	PF03660	1	-	0
P48735_IDH2	NR.136171.1	626-677	-	5.67	-0.56	1	-	0	-	0
Q9Y262_EIF3L	NR.136171.1	345-396	-	5.66	-0.56	1	PF10255	1	-	0
P31146_CORO1A	NR.136171.1	601-652	-	5.64	-0.57	1	PF00400	1	-	0
Q8TA86_RP9	NR.136171.1	345-396	-	5.62	-0.57	1	-	0	-	0
Q96EF6_FBXO17	NR.136171.1	345-396	-	5.62	-0.57	1	-	0	-	0
Q96Q11_TRNT1	NR.136171.1	676-727	-	5.62	-0.57	1	PF01743	1	-	0
Q99551_MTERF1	NR.136171.1	601-652	-	5.61	-0.57	1	PF02536	1	-	0
Q9UJV8_PURG	NR.136171.1	345-396	-	2026-06-05	-0.57	1	PF04845	1	-	0
Q96GJ1_TRMT2B	NR.136171.1	601-652	-	5.58	-0.57	1	PF05958,PF13847,PF05175	3	-	0
P26196_DDX6	NR.136171.1	601-652	-	5.57	-0.57	1	PF00270,PF00271	2	-	0
Q08257_CRYZ	NR.136171.1	676-727	-	5.57	-0.57	1	-	0	-	0
Q9NQ29_LUC7L	NR.136171.1	345-396	-	5.57	-0.57	1	PF03194	1	-	0
P98179_RBM3	NR.136171.1	151-202	-	5.56	-0.57	1	PF00076	1	-	0
Q99733_NAP1L4	NR.136171.1	601-652	-	5.56	-0.57	1	-	0	-	0
Q14249_ENDOG	NR.136171.1	345-396	-	5.55	-0.57	1	PF01223	1	-	0
Q9NY93_DDX56	NR.136171.1	595-646	-	5.55	-0.57	1	PF00270,PF00271,PF04851	3	-	0
Q9ULR0_ISY1	NR.136171.1	320-371	-	5.55	-0.57	1	PF06246	1	-	0
Q32P51_HNRNPA1L2	NR.136171.1	151-202	-	5.54	-0.57	1	PF00076,PF11627	3	Q32P51|HNRNPA1L2|M023_0.6|23846655|cisBP-RNA	1
Q13561_DCTN2	NR.136171.1	151-202	-	5.54	-0.57	1	-	0	-	0
Q15654_TRIP6	NR.136171.1	601-652	-	5.54	-0.57	1	-	0	-	0
Q8TE67_EPS8L3	NR.136171.1	601-652	-	5.54	-0.57	1	-	0	-	0
Q6P1L8_MRPL14	NR.136171.1	345-396	-	5.52	-0.57	1	PF00238	1	-	0
Q5GAN3_RNASE13	NR.136171.1	151-202	-	5.51	-0.57	1	PF00074	1	-	0
Q9Y388_RBMX2	NR.136171.1	151-202	-	5.51	-0.57	1	PF00076	1	-	0
Q969H6_POP5	NR.136171.1	151-202	-	2026-05-05	-0.57	1	PF01900	1	-	0
P0DMV8_HSPA1A	NR.136171.1	676-727	-	5.49	-0.57	1	-	0	-	0
P0DMV9_HSPA1B	NR.136171.1	676-727	-	5.49	-0.57	1	-	0	-	0
Q15291_RBBP5	NR.136171.1	601-652	-	5.49	-0.57	1	PF00400	1	-	0
Q8NCE0_TSEN2	NR.136171.1	601-652	-	5.49	-0.57	1	PF02778,PF01974	2	-	0
Q92664_GTF3A	NR.136171.1	601-652	-	5.49	-0.57	1	PF00096,PF12874	5	-	0
Q13601_KRR1	NR.136171.1	601-652	-	5.47	-0.58	1	-	0	-	0
Q96L12_CALR3	NR.136171.1	595-646	-	5.47	-0.58	1	PF00262	2	-	0
Q9H0W8_SMG9	NR.136171.1	151-202	-	5.47	-0.58	1	-	0	-	0
P60900_PSMA6	NR.136171.1	645-696	-	5.46	-0.58	1	-	0	-	0
O95319_CELF2	NR.136171.1	595-646	-	5.44	-0.58	1	PF00076	3	-	0
Q96CT7_CCDC124	NR.136171.1	345-396	-	5.44	-0.58	1	-	0	-	0
P35659_DEK	NR.136171.1	151-202	-	5.43	-0.58	1	-	0	-	0
P56181_NDUFV3	NR.136171.1	345-396	-	5.43	-0.58	1	-	0	-	0
Q6IPR3_TYW3	NR.136171.1	320-371	-	5.43	-0.58	1	PF02676	1	-	0
Q9NRX1_PNO1	NR.136171.1	345-396	-	5.43	-0.58	1	-	0	-	0
Q9ULW3_ABT1	NR.136171.1	345-396	-	5.43	-0.58	1	-	0	-	0
O60812_HNRNPCL1	NR.136171.1	645-696	-	5.42	-0.58	1	PF00076	1	-	0
Q9GZT3_SLIRP	NR.136171.1	345-396	-	5.42	-0.58	1	PF00076	1	-	0
Q8WW27_APOBEC4	NR.136171.1	151-202	-	2026-04-05	-0.58	1	PF08210	1	-	0
Q14331_FRG1	NR.136171.1	645-696	-	5.38	-0.58	1	PF06229	1	-	0
Q8WWH5_TRUB1	NR.136171.1	345-396	-	5.38	-0.58	1	PF01509	1	-	0
Q13148_TARDBP	NR.136171.1	320-371	-	5.36	-0.58	1	PF00076	2	Q13148|TARDBP|541|24240615|PDB,Q13148|TARDBP|M074_0.6|23846655|cisBP-RNA,Q13148|TARDBP|K562.TARDBP.0.600|31226278|eCLIP_ENCODE	1
Q9BQC6_MRPL57	NR.136171.1	345-396	-	5.36	-0.58	1	PF14978	1	-	0
Q9NZ01_TECR	NR.136171.1	345-396	-	5.36	-0.58	1	-	0	-	0
Q9NZI8_IGF2BP1	NR.136171.1	601-652	-	5.35	-0.58	1	PF00013,PF00076	6	Q9NZI8|IGF2BP1|M296_0.6|12507992|cisBP-RNA,Q9NZI8|IGF2BP1|157|31724725|RBNS_ENCODE	1
A9UHW6_MIF4GD	NR.136171.1	345-396	-	5.35	-0.58	1	PF02854	1	-	0
O43903_GAS2	NR.136171.1	151-202	-	5.35	-0.58	1	-	0	-	0
P10155_RO60	NR.136171.1	601-652	-	5.35	-0.58	1	-	0	-	0
O14730_RIOK3	NR.136171.1	151-202	-	5.34	-0.58	1	PF01163	1	-	0
Q9UJV9_DDX41	NR.136171.1	601-652	-	5.34	-0.58	1	PF00270,PF00271	2	-	0
Q9Y5J1_UTP18	NR.136171.1	676-727	-	5.33	-0.58	1	-	0	-	0
O95149_SNUPN	NR.136171.1	151-202	-	5.32	-0.58	1	PF11538	1	-	0
P62306_SNRPF	NR.136171.1	151-202	-	5.31	-0.59	1	PF01423	1	-	0
Q92989_CLP1	NR.136171.1	151-202	-	5.31	-0.59	1	PF06807	1	-	0
Q9H6F5_CCDC86	NR.136171.1	595-646	-	2026-03-05	-0.59	1	PF03879	1	-	0
Q6ZSC3_RBM43	NR.136171.1	151-202	-	5.28	-0.59	1	-	0	-	0
Q8WXF0_SRSF12	NR.136171.1	345-396	-	5.28	-0.59	1	PF00076	1	-	0
Q9NSD9_FARSB	NR.136171.1	601-652	-	5.28	-0.59	1	PF03483,PF03484	2	-	0
O75554_WBP4	NR.136171.1	151-202	-	5.27	-0.59	1	PF06220	1	-	0
Q99439_CNN2	NR.136171.1	151-202	-	5.27	-0.59	1	-	0	-	0
Q9NR50_EIF2B3	NR.136171.1	626-677	-	5.27	-0.59	1	-	0	-	0
Q9H1B4_NXF5	NR.136171.1	151-202	-	5.26	-0.59	1	PF09162	1	-	0
O43660_PLRG1	NR.136171.1	601-652	-	5.25	-0.59	1	PF00400	5	-	0
P46778_RPL21	NR.136171.1	151-202	-	5.25	-0.59	1	PF01157	1	-	0
P49411_TUFM	NR.136171.1	776-827	-	5.25	-0.59	1	PF00009,PF03143,PF03144	3	-	0
P14678_SNRPB	NR.136171.1	345-396	-	5.24	-0.59	1	PF01423	1	-	0
Q9NR90_DAZ3	NR.136171.1	601-652	-	5.23	-0.59	1	-	0	Q9NR90|DAZ3|049|31724725|RBNS_ENCODE,Q9NR90|DAZ3|048|31724725|RBNS_ENCODE	1
O00442_RTCA	NR.136171.1	151-202	-	5.22	-0.59	1	PF01137,PF05189	2	-	0
O60573_EIF4E2	NR.136171.1	345-396	-	5.21	-0.59	1	PF01652	1	-	0
Q86SE5_RALYL	NR.136171.1	645-696	-	5.21	-0.59	1	PF00076	1	-	0
P00505_GOT2	NR.136171.1	151-202	-	2026-02-05	-0.59	1	-	0	-	0
P57081_WDR4	NR.136171.1	151-202	-	2026-02-05	-0.59	1	-	0	-	0
Q15050_RRS1	NR.136171.1	151-202	-	2026-02-05	-0.59	1	PF04939	1	-	0
Q8NHQ9_DDX55	NR.136171.1	626-677	-	5.19	-0.59	1	PF00270,PF00271,PF13959,PF04851	4	Q8NHQ9|DDX55|K562.DDX55.6.51|31226278|eCLIP_ENCODE	2
Q02878_RPL6	NR.136171.1	376-427	-	5.19	-0.59	1	PF01159,PF03868	2	-	0
P63104_YWHAZ	NR.136171.1	376-427	-	5.17	-0.59	1	PF00244	1	-	0
P55081_MFAP1	NR.136171.1	676-727	-	5.16	-0.59	1	-	0	-	0
P82675_MRPS5	NR.136171.1	645-696	-	5.16	-0.59	1	PF03719,PF00333	2	-	0
P26038_MSN	NR.136171.1	601-652	-	5.15	-0.6	1	-	0	-	0
Q2VPK5_CTU2	NR.136171.1	595-646	-	5.15	-0.6	1	-	0	-	0
Q9BQ48_MRPL34	NR.136171.1	345-396	-	5.15	-0.6	1	PF00468	1	-	0
Q9UGC7_MTRF1L	NR.136171.1	151-202	-	5.14	-0.6	1	PF00472	1	-	0
Q02790_FKBP4	NR.136171.1	676-727	-	5.13	-0.6	1	PF00254,PF00515,PF07719,PF13181,PF13174	6	-	0
Q8IWS0_PHF6	NR.136171.1	601-652	-	5.13	-0.6	1	-	0	-	0
Q6IN84_MRM1	NR.136171.1	151-202	-	2026-12-05	-0.6	1	PF00588,PF08032	2	-	0
Q8IZ69_TRMT2A	NR.136171.1	676-727	-	2026-12-05	-0.6	1	PF05958,PF13847,PF05175	3	-	0
P29401_TKT	NR.136171.1	601-652	-	2026-11-05	-0.6	1	-	0	-	0
Q7L1Q6_BZW1	NR.136171.1	676-727	-	2026-11-05	-0.6	1	PF02020	1	-	0
Q9HD15_SRA1	NR.136171.1	345-396	-	2026-11-05	-0.6	1	PF07304	1	-	0
P23381_WARS1	NR.136171.1	676-727	-	2026-01-05	-0.6	1	PF00579	1	-	0
Q9NWB1_RBFOX1	NR.136171.1	151-202	-	2026-09-05	-0.6	1	-	0	-	0
P49755_TMED10	NR.136171.1	151-202	-	2026-07-05	-0.6	1	-	0	-	0
Q16630_CPSF6	NR.136171.1	151-202	-	2026-07-05	-0.6	1	PF00076	1	-	0
Q9BV44_THUMPD3	NR.136171.1	595-646	-	2026-04-05	-0.6	1	PF01170,PF02926	2	-	0
Q9UI43_MRM2	NR.136171.1	376-427	-	2026-03-05	-0.6	1	PF01728	1	-	0
Q9Y224_RTRAF	NR.136171.1	645-696	-	2026-03-05	-0.6	1	-	0	-	0
Q9BYD3_MRPL4	NR.136171.1	345-396	-	5	-0.6	1	PF00573	1	-	0
Q96DP5_MTFMT	NR.136171.1	151-202	-	4.99	-0.6	1	-	0	-	0
Q9BZI7_UPF3B	NR.136171.1	151-202	-	4.99	-0.6	1	PF03467	1	-	0
P04439_HLA-A	NR.136171.1	151-202	-	4.98	-0.6	1	-	0	-	0
P31946_YWHAB	NR.136171.1	376-427	-	4.98	-0.6	1	PF00244	1	-	0
O95777_LSM8	NR.136171.1	345-396	-	4.97	-0.6	1	PF01423	1	-	0
P0CB38_PABPC4L	NR.136171.1	601-652	-	4.97	-0.6	1	PF00076	4	-	0
O00584_RNASET2	NR.136171.1	376-427	-	4.96	-0.61	1	PF00445	1	-	0
Q8NCV1_ADAD2	NR.136171.1	626-677	-	4.94	-0.61	1	PF02137,PF00035	2	-	0
O15091_PRORP	NR.136171.1	626-677	-	4.92	-0.61	1	-	0	-	0
Q07666_KHDRBS1	NR.136171.1	645-696	-	4.92	-0.61	1	PF00013	1	-	0
Q13825_AUH	NR.136171.1	345-396	-	4.92	-0.61	1	-	0	-	0
P63162_SNRPN	NR.136171.1	345-396	-	4.91	-0.61	1	PF01423	1	-	0
Q7L3T8_PARS2	NR.136171.1	601-652	-	4.91	-0.61	1	PF00587,PF03129	2	-	0
Q8NEF9_SRFBP1	NR.136171.1	151-202	-	4.91	-0.61	1	PF09073	1	-	0
Q15797_SMAD1	NR.136171.1	601-652	-	2026-09-04	-0.61	1	-	0	-	0
Q7L0Y3_TRMT10C	NR.136171.1	151-202	-	4.89	-0.61	1	PF01746	1	-	0
Q8N684_CPSF7	NR.136171.1	601-652	-	4.89	-0.61	1	PF00076	1	-	0
P09972_ALDOC	NR.136171.1	151-202	-	4.88	-0.61	1	-	0	-	0
Q96KC8_DNAJC1	NR.136171.1	601-652	-	4.88	-0.61	1	-	0	-	0
P09429_HMGB1	NR.136171.1	345-396	-	4.87	-0.61	1	-	0	-	0
P05388_RPLP0	NR.136171.1	601-652	-	4.86	-0.61	1	PF00466,PF00428	2	-	0
P27824_CANX	NR.136171.1	676-727	-	4.86	-0.61	1	PF00262	1	-	0
Q02978_SLC25A11	NR.136171.1	151-202	-	4.86	-0.61	1	-	0	-	0
Q5JPH6_EARS2	NR.136171.1	601-652	-	4.86	-0.61	1	PF00749	1	-	0
Q15366_PCBP2	NR.136171.1	601-652	-	4.84	-0.61	1	PF00013	3	Q15366|PCBP2|starBase_3|22955616|eCLIP,Q15366|PCBP2|787|17609276|SpliceAid-F,Q15366|PCBP2|780|17609276|SpliceAid-F,Q15366|PCBP2|788|17609276|SpliceAid-F	1
P57052_RBM11	NR.136171.1	345-396	-	4.83	-0.61	1	PF00076	1	-	0
P78406_RAE1	NR.136171.1	595-646	-	4.83	-0.61	1	PF00400	1	-	0
Q8IV48_ERI1	NR.136171.1	151-202	-	4.83	-0.61	1	-	0	-	0
Q96SZ6_CDK5RAP1	NR.136171.1	776-827	-	4.83	-0.61	1	-	0	-	0
Q9Y285_FARSA	NR.136171.1	595-646	-	4.83	-0.61	1	PF01409	1	-	0
Q8WTS6_SETD7	NR.136171.1	151-202	-	4.82	-0.61	1	-	0	-	0
Q4G0J3_LARP7	NR.136171.1	626-677	-	4.81	-0.62	1	PF08777,PF05383,PF00076	3	-	0
Q96M93_ADAD1	NR.136171.1	601-652	-	4.81	-0.62	1	PF02137,PF00035	2	-	0
Q96E39_RBMXL1	NR.136171.1	601-652	-	2026-08-04	-0.62	1	PF00076,PF08081	2	-	0
O75131_CPNE3	NR.136171.1	601-652	-	4.79	-0.62	1	-	0	-	0
P61981_YWHAG	NR.136171.1	645-696	-	4.79	-0.62	1	PF00244	1	-	0
Q9UNQ2_DIMT1	NR.136171.1	345-396	-	4.79	-0.62	1	PF00398	1	-	0
O00541_PES1	NR.136171.1	601-652	-	4.78	-0.62	1	PF06732	1	-	0
P14618_PKM	NR.136171.1	595-646	-	4.78	-0.62	1	-	0	-	0
P38159_RBMX	NR.136171.1	601-652	-	4.77	-0.62	1	PF00076,PF08081	2	-	0
Q96CB9_NSUN4	NR.136171.1	151-202	-	4.75	-0.62	1	PF01189	1	-	0
P57721_PCBP3	NR.136171.1	151-202	-	4.74	-0.62	1	PF00013,PF07650	4	-	0
Q969Q0_RPL36AL	NR.136171.1	345-396	-	4.74	-0.62	1	PF00935	1	-	0
P63167_DYNLL1	NR.136171.1	601-652	-	4.73	-0.62	1	-	0	-	0
Q8NG50_RDM1	NR.136171.1	376-427	-	4.73	-0.62	1	PF00076	1	-	0
O95628_CNOT4	NR.136171.1	626-677	-	4.71	-0.62	1	PF00076	1	-	0
P42765_ACAA2	NR.136171.1	595-646	-	4.71	-0.62	1	-	0	-	0
Q99717_SMAD5	NR.136171.1	601-652	-	4.71	-0.62	1	-	0	-	0
Q9NP81_SARS2	NR.136171.1	601-652	-	2026-07-04	-0.62	1	PF00587	1	-	0
Q9Y3T6_R3HCC1	NR.136171.1	595-646	-	2026-07-04	-0.62	1	PF01424	1	-	0
P14866_HNRNPL	NR.136171.1	626-677	-	4.68	-0.62	1	PF13893,PF00076	4	-	0
Q9Y2C4_EXOG	NR.136171.1	151-202	-	4.68	-0.62	1	PF01223	1	-	0
Q92917_GPKOW	NR.136171.1	601-652	-	4.67	-0.62	1	-	0	-	0
P51398_DAP3	NR.136171.1	151-202	-	4.66	-0.62	1	PF10236	1	-	0
Q9Y5K5_UCHL5	NR.136171.1	595-646	-	4.65	-0.62	1	PF01088	1	Q9Y5K5|UCHL5|K562.UCHL5.6.175|31226278|eCLIP_ENCODE	2
Q15365_PCBP1	NR.136171.1	601-652	-	4.64	-0.62	1	PF00013	3	-	0
P57772_EEFSEC	NR.136171.1	601-652	-	4.63	-0.62	1	PF00009,PF01926	2	-	0
O75526_RBMXL2	NR.136171.1	601-652	-	4.62	-0.63	1	PF00076,PF08081	2	-	0
Q6ZN17_LIN28B	NR.136171.1	345-396	-	4.62	-0.63	1	PF00313,PF00098	2	-	0
Q9NTK5_OLA1	NR.136171.1	601-652	-	4.62	-0.63	1	PF01926	1	-	0
Q13242_SRSF9	NR.136171.1	151-202	-	4.61	-0.63	1	PF00076	2	Q13242|SRSF9|394|31724725|RBNS_ENCODE,Q13242|SRSF9|395|31724725|RBNS_ENCODE;Q13242|SRSF9|HepG2.SRSF9.0.291|31226278|eCLIP_ENCODE,Q13242|SRSF9|1257|12024014|SpliceAid-F,Q13242|SRSF9|starBase_1|26876937|PAR-CLIP,Q13242|SRSF9|M065_0.6|23846655|cisBP-RNA,Q|NA|NA|NA|NA	3
P13861_PRKAR2A	NR.136171.1	601-652	-	2026-06-04	-0.63	1	-	0	-	0
P33316_DUT	NR.136171.1	745-796	-	2026-06-04	-0.63	1	-	0	-	0
P47974_ZFP36L2	NR.136171.1	601-652	-	4.58	-0.63	1	PF00642	2	-	0
P62495_ETF1	NR.136171.1	601-652	-	4.58	-0.63	1	PF03464,PF03465,PF03463	3	-	0
Q9BUT9_MCRIP2	NR.136171.1	345-396	-	4.58	-0.63	1	-	0	-	0
Q8WVM0_TFB1M	NR.136171.1	151-202	-	4.57	-0.63	1	PF00398	1	-	0
Q9NUL3_STAU2	NR.136171.1	601-652	-	4.57	-0.63	1	PF00035	4	-	0
P23396_RPS3	NR.136171.1	345-396	-	4.56	-0.63	1	PF00189,PF07650	2	-	0
Q15631_TSN	NR.136171.1	345-396	-	4.56	-0.63	1	PF01997	1	-	0
Q92665_MRPS31	NR.136171.1	151-202	-	4.56	-0.63	1	PF15433	1	-	0
P57723_PCBP4	NR.136171.1	601-652	-	4.55	-0.63	1	PF00013	3	-	0
Q00266_MAT1A	NR.136171.1	601-652	-	4.54	-0.63	1	-	0	-	0
Q8IUH3_RBM45	NR.136171.1	601-652	-	4.53	-0.63	1	PF00076	4	-	0
Q9H668_STN1	NR.136171.1	601-652	-	4.53	-0.63	1	PF01336	1	-	0
P09651_HNRNPA1	NR.136171.1	151-202	-	4.52	-0.63	1	PF00076,PF11627	3	P09651|HNRNPA1|651|19404736|SpliceAid-F	1
O15198_SMAD9	NR.136171.1	595-646	-	4.52	-0.63	1	-	0	-	0
P62906_RPL10A	NR.136171.1	345-396	-	4.52	-0.63	1	PF00687	1	-	0
P79522_PRR3	NR.136171.1	151-202	-	4.52	-0.63	1	PF00642	1	-	0
P80723_BASP1	NR.136171.1	345-396	-	4.52	-0.63	1	-	0	-	0
Q9BRX2_PELO	NR.136171.1	601-652	-	2026-05-04	-0.63	1	PF03463,PF03464,PF03465	3	-	0
Q9UMS4_PRPF19	NR.136171.1	601-652	-	2026-05-04	-0.63	1	PF00400,PF08606	3	-	0
Q96H79_ZC3HAV1L	NR.136171.1	626-677	-	4.49	-0.63	1	-	0	-	0
P26599_PTBP1	NR.136171.1	601-652	-	4.47	-0.64	1	PF13893,PF00076	6	P26599|PTBP1|143|16179478|RBPDB;P26599|PTBP1|1314|9826658|AEDB;P26599|PTBP1|993|16431980|SpliceAid-F	10
A2A288_ZC3H12D	NR.136171.1	595-646	-	4.47	-0.64	1	PF11977	1	-	0
Q15287_RNPS1	NR.136171.1	626-677	-	4.46	-0.64	1	PF00076	1	-	0
Q7L4I2_RSRC2	NR.136171.1	151-202	-	4.46	-0.64	1	-	0	-	0
Q9UFF9_CNOT8	NR.136171.1	320-371	-	4.46	-0.64	1	PF04857	2	-	0
P55039_DRG2	NR.136171.1	601-652	-	4.45	-0.64	1	PF01926	1	-	0
Q8N3Z6_ZCCHC7	NR.136171.1	601-652	-	4.45	-0.64	1	PF00098	1	-	0
O43347_MSI1	NR.136171.1	151-202	-	4.44	-0.64	1	PF00076	2	-	0
P49642_PRIM1	NR.136171.1	645-696	-	4.44	-0.64	1	-	0	-	0
P60002_ELOF1	NR.136171.1	151-202	-	4.41	-0.64	1	-	0	-	0
Q00688_FKBP3	NR.136171.1	345-396	-	4.41	-0.64	1	PF00254	1	-	0
O15143_ARPC1B	NR.136171.1	151-202	-	4.39	-0.64	1	PF00400	1	-	0
Q9H974_QTRT2	NR.136171.1	626-677	-	4.39	-0.64	1	PF01702	1	-	0
O15427_SLC16A3	NR.136171.1	601-652	-	4.38	-0.64	1	-	0	-	0
P13489_RNH1	NR.136171.1	601-652	-	4.38	-0.64	1	-	0	-	0
Q96EH5_RPL39L	NR.136171.1	151-202	-	4.37	-0.64	1	PF00832	1	-	0
Q9NPD3_EXOSC4	NR.136171.1	645-696	-	4.37	-0.64	1	PF01138,PF03725	2	-	0
Q86TN4_TRPT1	NR.136171.1	376-427	-	4.36	-0.64	1	PF01885	1	-	0
Q9BRU9_UTP23	NR.136171.1	320-371	-	4.36	-0.64	1	PF04900	1	-	0
O94992_HEXIM1	NR.136171.1	151-202	-	4.35	-0.64	1	PF15313	1	-	0
P04080_CSTB	NR.136171.1	151-202	-	4.35	-0.64	1	-	0	-	0
P83881_RPL36A	NR.136171.1	345-396	-	4.35	-0.64	1	PF00935	1	-	0
Q86U90_YRDC	NR.136171.1	345-396	-	4.35	-0.64	1	PF01300	1	-	0
Q9UGM6_WARS2	NR.136171.1	601-652	-	4.35	-0.64	1	PF00579	1	-	0
P02771_AFP	NR.136171.1	626-677	-	4.34	-0.64	1	-	0	-	0
Q13347_EIF3I	NR.136171.1	676-727	-	4.34	-0.64	1	PF00400	2	-	0
Q96LT9_RNPC3	NR.136171.1	151-202	-	4.34	-0.64	1	PF00076	2	-	0
Q92901_RPL3L	NR.136171.1	676-727	-	4.33	-0.64	1	PF00297	1	-	0
P07910_HNRNPC	NR.136171.1	376-427	-	4.32	-0.64	1	PF00076	1	-	0
P83369_LSM11	NR.136171.1	151-202	-	4.31	-0.64	1	-	0	-	0
Q8N5P1_ZC3H8	NR.136171.1	376-427	-	4.31	-0.64	1	PF00642	2	-	0
P29558_RBMS1	NR.136171.1	626-677	-	2026-03-04	-0.64	1	PF00076	2	-	0
P62891_RPL39	NR.136171.1	151-202	-	4.29	-0.64	1	PF00832	1	-	0
Q8NEJ9_NGDN	NR.136171.1	345-396	-	4.29	-0.64	1	PF04000	1	-	0
Q9H972_C14orf93	NR.136171.1	601-652	-	4.29	-0.64	1	-	0	-	0
Q9NY12_GAR1	NR.136171.1	345-396	-	4.29	-0.64	1	PF04410	1	-	0
O43447_PPIH	NR.136171.1	151-202	-	4.28	-0.65	1	PF00160	1	-	0
Q9NUQ6_SPATS2L	NR.136171.1	601-652	-	4.27	-0.65	1	PF07139	1	-	0
Q9Y5A9_YTHDF2	NR.136171.1	626-677	-	4.25	-0.65	1	PF04146	1	Q9Y5A9|YTHDF2|DRACH|27602518|iCLIP	1
P04075_ALDOA	NR.136171.1	601-652	-	4.23	-0.65	1	-	0	-	0
O43670_ZNF207	NR.136171.1	601-652	-	4.22	-0.65	1	-	0	-	0
P68104_EEF1A1	NR.136171.1	151-202	-	4.22	-0.65	1	PF00009,PF03143,PF03144	3	-	0
Q7Z5Q1_CPEB2	NR.136171.1	151-202	-	2026-02-04	-0.65	1	PF00076	1	-	0
Q07352_ZFP36L1	NR.136171.1	345-396	-	4.19	-0.65	1	PF00642	2	-	0
Q8TAD8_SNIP1	NR.136171.1	601-652	-	4.19	-0.65	1	PF00498	1	-	0
Q9H649_NSUN3	NR.136171.1	151-202	-	4.19	-0.65	1	PF01189	1	-	0
Q9NQ55_PPAN	NR.136171.1	595-646	-	4.19	-0.65	1	PF04427	1	-	0
Q96CB8_INTS12	NR.136171.1	601-652	-	4.16	-0.65	1	-	0	-	0
P51911_CNN1	NR.136171.1	345-396	-	4.14	-0.65	1	-	0	-	0
P25705_ATP5F1A	NR.136171.1	601-652	-	4.13	-0.65	1	-	0	-	0
Q96LI5_CNOT6L	NR.136171.1	601-652	-	4.13	-0.65	1	PF03372	1	-	0
P09543_CNP	NR.136171.1	595-646	-	2026-12-04	-0.66	1	PF05881,PF13671	2	-	0
Q7L2H7_EIF3M	NR.136171.1	601-652	-	2026-12-04	-0.66	1	-	0	-	0
Q9NXE8_CWC25	NR.136171.1	676-727	-	2026-12-04	-0.66	1	PF12542	1	-	0
P62917_RPL8	NR.136171.1	345-396	-	2026-11-04	-0.66	1	PF03947,PF00181	2	-	0
Q9NUD5_ZCCHC3	NR.136171.1	151-202	-	2026-08-04	-0.66	1	-	0	-	0
Q5T3I0_GPATCH4	NR.136171.1	601-652	-	2026-07-04	-0.66	1	PF01585	1	-	0
Q96CM3_RPUSD4	NR.136171.1	151-202	-	2026-07-04	-0.66	1	PF00849	1	-	0
Q99729_HNRNPAB	NR.136171.1	320-371	-	2026-07-04	-0.66	1	PF00076,PF08143	3	-	0
Q9NWS0_PIH1D1	NR.136171.1	645-696	-	2026-07-04	-0.66	1	PF08190	1	-	0
Q96HR8_NAF1	NR.136171.1	595-646	-	2026-06-04	-0.66	1	PF04410	1	-	0
Q92600_CNOT9	NR.136171.1	626-677	-	2026-05-04	-0.66	1	-	0	-	0
O15504_NUP42	NR.136171.1	645-696	-	2026-03-04	-0.66	1	-	0	-	0
Q9UK39_NOCT	NR.136171.1	151-202	-	2026-01-04	-0.66	1	PF03372	1	-	0
Q13155_AIMP2	NR.136171.1	320-371	-	4	-0.66	1	-	0	-	0
Q99873_PRMT1	NR.136171.1	151-202	-	3.99	-0.66	1	PF05175	1	-	0
Q9NY61_AATF	NR.136171.1	601-652	-	3.99	-0.66	1	-	0	-	0
Q6IBS0_TWF2	NR.136171.1	601-652	-	3.98	-0.66	1	-	0	-	0
Q9BVS4_RIOK2	NR.136171.1	601-652	-	3.98	-0.66	1	PF01163	1	-	0
A1L020_MEX3A	NR.136171.1	601-652	-	3.96	-0.66	1	PF00013,PF00097	3	-	0
O95363_FARS2	NR.136171.1	626-677	-	3.96	-0.66	1	PF01409,PF03147	3	-	0
P09960_LTA4H	NR.136171.1	626-677	-	3.96	-0.66	1	-	0	-	0
Q9H5H4_ZNF768	NR.136171.1	601-652	-	3.96	-0.66	1	PF00096	10	-	0
O60508_CDC40	NR.136171.1	676-727	-	3.95	-0.66	1	PF00400	2	O60508|CDC40|HepG2.CDC40.1.45|31226278|eCLIP_ENCODE,O60508|CDC40|HepG2.CDC40.3.45|31226278|eCLIP_ENCODE;O60508|CDC40|HepG2.CDC40.0.55|31226278|eCLIP_ENCODE	2
Q8N9N2_ASCC1	NR.136171.1	601-652	-	3.95	-0.66	1	PF10469,PF00013	2	-	0
Q16181_SEPTIN7	NR.136171.1	676-727	-	3.94	-0.66	1	PF01926	1	-	0
O43310_CTIF	NR.136171.1	601-652	-	3.92	-0.67	1	PF02854	1	-	0
Q8N6W0_CELF5	NR.136171.1	601-652	-	3.92	-0.67	1	-	0	-	0
Q96L21_RPL10L	NR.136171.1	345-396	-	3.92	-0.67	1	PF00252	1	-	0
Q5T280_SPOUT1	NR.136171.1	601-652	-	2026-09-03	-0.67	1	PF02598	1	-	0
Q5VZ19_TDRD10	NR.136171.1	151-202	-	3.89	-0.67	1	PF00567,PF00076	2	-	0
Q9Y3F4_STRAP	NR.136171.1	626-677	-	3.89	-0.67	1	PF00400	2	-	0
Q9ULM6_CNOT6	NR.136171.1	601-652	-	3.88	-0.67	1	PF03372	1	-	0
Q12905_ILF2	NR.136171.1	151-202	-	3.86	-0.67	1	PF07528	1	Q12905|ILF2|167|31724725|RBNS_ENCODE,Q12905|ILF2|165|31724725|RBNS_ENCODE	1
P18077_RPL35A	NR.136171.1	151-202	-	3.84	-0.67	1	PF01247	1	-	0
Q99572_P2RX7	NR.136171.1	601-652	-	3.84	-0.67	1	-	0	-	0
Q9UBV8_PEF1	NR.136171.1	376-427	-	3.84	-0.67	1	-	0	-	0
P52594_AGFG1	NR.136171.1	626-677	-	3.82	-0.67	1	-	0	-	0
P62753_RPS6	NR.136171.1	776-827	-	3.82	-0.67	1	PF01092	1	-	0
Q92597_NDRG1	NR.136171.1	601-652	-	3.82	-0.67	1	-	0	-	0
Q6L8Q7_PDE12	NR.136171.1	626-677	-	2026-08-03	-0.67	1	PF03372	1	-	0
Q9P2K5_MYEF2	NR.136171.1	626-677	-	2026-08-03	-0.67	1	PF00076	3	-	0
P41214_EIF2D	NR.136171.1	626-677	-	3.78	-0.68	1	PF01253	1	-	0
Q15717_ELAVL1	NR.136171.1	151-202	-	3.78	-0.68	1	PF00076	3	-	0
Q96I25_RBM17	NR.136171.1	601-652	-	3.78	-0.68	1	PF01585,PF00076	2	-	0
Q9HA77_CARS2	NR.136171.1	676-727	-	3.78	-0.68	1	PF01406,PF09334	3	-	0
Q9UIV1_CNOT7	NR.136171.1	376-427	-	3.78	-0.68	1	PF04857	2	-	0
Q9UK59_DBR1	NR.136171.1	601-652	-	3.78	-0.68	1	PF05011	1	-	0
Q96BK5_PINX1	NR.136171.1	595-646	-	3.77	-0.68	1	PF01585,PF12656	2	-	0
Q9BY77_POLDIP3	NR.136171.1	645-696	-	3.76	-0.68	1	PF00076	1	-	0
P27695_APEX1	NR.136171.1	676-727	-	3.75	-0.68	1	PF03372	1	-	0
P48431_SOX2	NR.136171.1	376-427	-	3.75	-0.68	1	-	0	-	0
Q96QR8_PURB	NR.136171.1	626-677	-	3.75	-0.68	1	PF04845	1	-	0
Q9UBM7_DHCR7	NR.136171.1	601-652	-	3.75	-0.68	1	PF01222	1	-	0
P27635_RPL10	NR.136171.1	345-396	-	3.74	-0.68	1	PF00252	1	-	0
Q9NW64_RBM22	NR.136171.1	676-727	-	3.74	-0.68	1	PF00076	1	-	0
Q6PI26_SHQ1	NR.136171.1	626-677	-	3.73	-0.68	1	PF04925	1	-	0
P10809_HSPD1	NR.136171.1	601-652	-	3.72	-0.68	1	-	0	-	0
Q13485_SMAD4	NR.136171.1	151-202	-	3.72	-0.68	1	-	0	-	0
Q9H7Z6_KAT8	NR.136171.1	151-202	-	3.72	-0.68	1	PF11717	1	-	0
Q15125_EBP	NR.136171.1	376-427	-	3.71	-0.68	1	-	0	-	0
Q9Y6G9_DYNC1LI1	NR.136171.1	601-652	-	3.71	-0.68	1	-	0	-	0
Q9P2W9_STX18	NR.136171.1	320-371	-	2026-07-03	-0.68	1	-	0	-	0
P62258_YWHAE	NR.136171.1	376-427	-	3.69	-0.68	1	PF00244	1	-	0
P82921_MRPS21	NR.136171.1	601-652	-	3.69	-0.68	1	PF01165	1	-	0
Q9BY67_CADM1	NR.136171.1	676-727	-	3.69	-0.68	1	-	0	-	0
Q5TBB1_RNASEH2B	NR.136171.1	151-202	-	3.67	-0.68	1	PF09468	1	-	0
Q05639_EEF1A2	NR.136171.1	151-202	-	3.66	-0.68	1	PF00009,PF03143,PF03144	3	-	0
Q13117_DAZ2	NR.136171.1	345-396	-	3.66	-0.68	1	PF00076	1	-	0
Q96EP5_DAZAP1	NR.136171.1	151-202	-	3.63	-0.68	1	PF00076	2	-	0
Q9H444_CHMP4B	NR.136171.1	151-202	-	3.63	-0.68	1	-	0	-	0
Q9GZS1_POLR1E	NR.136171.1	626-677	-	3.62	-0.68	1	PF06870	1	-	0
Q05519_SRSF11	NR.136171.1	676-727	-	3.61	-0.68	1	PF00076	1	-	0
Q8N2G6_ZCCHC24	NR.136171.1	345-396	-	3.61	-0.68	1	PF13696	1	-	0
A2RUC4_TYW5	NR.136171.1	345-396	-	2026-06-03	-0.68	1	-	0	-	0
Q6YP21_KYAT3	NR.136171.1	626-677	-	2026-06-03	-0.68	1	-	0	-	0
Q8WVK2_SNRNP27	NR.136171.1	345-396	-	2026-06-03	-0.68	1	-	0	-	0
Q96P11_NSUN5	NR.136171.1	295-346	-	3.58	-0.69	1	PF01189	1	-	0
Q9UHX1_PUF60	NR.136171.1	626-677	-	3.58	-0.69	1	PF00076	2	-	0
Q9UMX0_UBQLN1	NR.136171.1	626-677	-	3.57	-0.69	1	-	0	-	0
Q01860_POU5F1	NR.136171.1	626-677	-	3.56	-0.69	1	-	0	-	0
Q96PM9_ZNF385A	NR.136171.1	601-652	-	3.56	-0.69	1	PF12874,PF12171	4	-	0
P50454_SERPINH1	NR.136171.1	151-202	-	3.55	-0.69	1	-	0	-	0
P27797_CALR	NR.136171.1	626-677	-	3.53	-0.69	1	PF00262	2	-	0
Q8IU60_DCP2	NR.136171.1	676-727	-	2026-05-03	-0.69	1	PF05026	1	-	0
Q8WXD2_SCG3	NR.136171.1	601-652	-	3.48	-0.69	1	-	0	-	0
P17509_HOXB6	NR.136171.1	376-427	-	3.46	-0.69	1	-	0	-	0
P55036_PSMD4	NR.136171.1	151-202	-	3.45	-0.69	1	-	0	-	0
Q9NWZ8_GEMIN8	NR.136171.1	320-371	-	3.45	-0.69	1	PF15348	1	-	0
Q8IUX4_APOBEC3F	NR.136171.1	601-652	-	3.44	-0.69	1	PF08210,PF05240	4	-	0
Q8NCA5_FAM98A	NR.136171.1	601-652	-	3.44	-0.69	1	PF10239	1	-	0
Q9BWE0_REPIN1	NR.136171.1	601-652	-	3.44	-0.69	1	PF00096	6	-	0
Q9P015_MRPL15	NR.136171.1	376-427	-	3.43	-0.7	1	PF00828	1	-	0
P43897_TSFM	NR.136171.1	320-371	-	3.42	-0.7	1	PF00889	1	-	0
Q14103_HNRNPD	NR.136171.1	320-371	-	3.42	-0.7	1	PF00076,PF08143	3	-	0
Q8TBF4_ZCRB1	NR.136171.1	151-202	-	3.42	-0.7	1	PF00076,PF13893,PF00098	3	-	0
Q12972_PPP1R8	NR.136171.1	151-202	-	3.41	-0.7	1	PF00498	1	-	0
Q8N5F7_NKAP	NR.136171.1	645-696	-	3.41	-0.7	1	-	0	-	0
Q9BRX9_WDR83	NR.136171.1	151-202	-	3.37	-0.7	1	PF00400	3	-	0
Q9H0L4_CSTF2T	NR.136171.1	601-652	-	3.36	-0.7	1	PF14327,PF00076,PF14304	3	Q9H0L4|CSTF2T|HepG2.CSTF2T.7.694|31226278|eCLIP_ENCODE	3
Q9BYD6_MRPL1	NR.136171.1	151-202	-	3.35	-0.7	1	PF00687	1	-	0
Q9UJJ7_RPUSD1	NR.136171.1	151-202	-	3.34	-0.7	1	PF00849	1	-	0
P07585_DCN	NR.136171.1	151-202	-	3.32	-0.7	1	-	0	-	0
P61764_STXBP1	NR.136171.1	601-652	-	3.32	-0.7	1	-	0	-	0
Q8WWB5_PIH1D2	NR.136171.1	151-202	-	3.32	-0.7	1	PF08190	1	-	0
P63220_RPS21	NR.136171.1	601-652	-	3.31	-0.7	1	PF01249	1	-	0
Q5JVS0_HABP4	NR.136171.1	601-652	-	3.31	-0.7	1	PF04774	1	-	0
Q9BU76_MMTAG2	NR.136171.1	345-396	-	3.31	-0.7	1	-	0	-	0
Q96DH6_MSI2	NR.136171.1	151-202	-	3.29	-0.7	1	PF00076	2	Q96DH6|MSI2|starBase_1|24395885|HITS-CLIP,Q96DH6|MSI2|starBase_2|24395885|HITS-CLIP	1
Q9BT17_MTG1	NR.136171.1	320-371	-	3.29	-0.7	1	PF01926	1	-	0
Q9NWK9_ZNHIT6	NR.136171.1	595-646	-	3.29	-0.7	1	-	0	-	0
O75319_DUSP11	NR.136171.1	595-646	-	3.28	-0.7	1	-	0	-	0
O43251_RBFOX2	NR.136171.1	151-202	-	3.24	-0.71	1	PF12414,PF00076	2	-	0
Q9Y3Y2_CHTOP	NR.136171.1	376-427	-	3.24	-0.71	1	-	0	-	0
Q15633_TARBP2	NR.136171.1	601-652	-	3.23	-0.71	1	-	0	Q15633|TARBP2|starBase_5|25043050|HITS-CLIP	1
O43818_RRP9	NR.136171.1	601-652	-	3.23	-0.71	1	PF00400	2	-	0
Q5T160_RARS2	NR.136171.1	626-677	-	3.23	-0.71	1	PF00750,PF05746	2	-	0
P31948_STIP1	NR.136171.1	601-652	-	3.22	-0.71	1	PF00515,PF07719,PF13414,PF13181	8	-	0
Q9NX63_CHCHD3	NR.136171.1	345-396	-	3.22	-0.71	1	-	0	-	0
Q15427_SF3B4	NR.136171.1	595-646	-	3.19	-0.71	1	PF00076	2	-	0
Q9BTE6_AARSD1	NR.136171.1	626-677	-	3.19	-0.71	1	PF07973	1	-	0
P35241_RDX	NR.136171.1	601-652	-	3.18	-0.71	1	-	0	-	0
Q96GM8_TOE1	NR.136171.1	626-677	-	3.18	-0.71	1	PF04857,PF00642	3	-	0
P63244_RACK1	NR.136171.1	151-202	-	3.15	-0.71	1	PF00400	5	-	0
Q9NYK5_MRPL39	NR.136171.1	626-677	-	3.15	-0.71	1	-	0	-	0
Q8TDN6_BRIX1	NR.136171.1	101-152	-	3.14	-0.71	1	PF04427	1	-	0
Q9BX10_GTPBP2	NR.136171.1	645-696	-	3.14	-0.71	1	PF00009	1	-	0
O00567_NOP56	NR.136171.1	626-677	-	3.13	-0.71	1	PF01798,PF08156	2	-	0
Q86UE4_MTDH	NR.136171.1	601-652	-	3.13	-0.71	1	-	0	-	0
Q8IYX4_DND1	NR.136171.1	270-321	-	2026-12-03	-0.71	1	PF14709,PF00076	2	-	0
P31937_HIBADH	NR.136171.1	376-427	-	2026-11-03	-0.71	1	-	0	-	0
P39023_RPL3	NR.136171.1	595-646	-	2026-01-03	-0.71	1	PF00297	1	-	0
P61978_HNRNPK	NR.136171.1	595-646	-	2026-01-03	-0.71	1	PF00013,PF08067	4	-	0
Q96AG4_LRRC59	NR.136171.1	151-202	-	2026-09-03	-0.72	1	-	0	-	0
P00973_OAS1	NR.136171.1	151-202	-	2026-08-03	-0.72	1	-	0	-	0
P05412_JUN	NR.136171.1	151-202	-	2026-08-03	-0.72	1	-	0	-	0
P55084_HADHB	NR.136171.1	601-652	-	2026-08-03	-0.72	1	-	0	-	0
P84022_SMAD3	NR.136171.1	601-652	-	2026-08-03	-0.72	1	-	0	-	0
Q15046_KARS1	NR.136171.1	601-652	-	2026-08-03	-0.72	1	PF00152,PF01336	2	-	0
O95429_BAG4	NR.136171.1	645-696	-	2026-07-03	-0.72	1	-	0	-	0
P08621_SNRNP70	NR.136171.1	595-646	-	2026-07-03	-0.72	1	PF12220,PF00076	2	-	0
P56182_RRP1	NR.136171.1	676-727	-	2026-07-03	-0.72	1	PF05997	1	-	0
Q15417_CNN3	NR.136171.1	601-652	-	2026-02-03	-0.72	1	-	0	-	0
Q92804_TAF15	NR.136171.1	595-646	-	3	-0.72	1	PF00076,PF00641	2	Q92804|TAF15|K562.TAF15.5.125|31226278|eCLIP_ENCODE,Q92804|TAF15|HepG2.TAF15.9.402|31226278|eCLIP_ENCODE,Q92804|TAF15|GGUAAGU|22081015|PAR-CLIP	1
Q96HC4_PDLIM5	NR.136171.1	601-652	-	3	-0.72	1	-	0	-	0
P31942_HNRNPH3	NR.136171.1	345-396	-	2.98	-0.72	1	PF00076	2	P31942|HNRNPH3|986|17337441|SpliceAid-F,P31942|HNRNPH3|985|17337441|SpliceAid-F,P31942|HNRNPH3|974|11003644|SpliceAid-F,P31942|HNRNPH3|971|12612063|SpliceAid-F,P31942|H|NA|NA|NA	2
P33240_CSTF2	NR.136171.1	626-677	-	2.98	-0.72	1	PF14327,PF00076,PF14304	3	-	0
Q9BVS5_TRMT61B	NR.136171.1	595-646	-	2.98	-0.72	1	PF08704	1	-	0
Q9UJK0_TSR3	NR.136171.1	676-727	-	2.96	-0.72	1	-	0	-	0
Q8NAF0_ZNF579	NR.136171.1	376-427	-	2.95	-0.72	1	PF00096	2	-	0
O15371_EIF3D	NR.136171.1	601-652	-	2.94	-0.72	1	PF05091	1	O15371|EIF3D|HepG2.EIF3D.0.116|31226278|eCLIP_ENCODE;O15371|EIF3D|HepG2.EIF3D.7.86|31226278|eCLIP_ENCODE,O15371|EIF3D|HepG2.EIF3D.3.107|31226278|eCLIP_ENCODE	2
O75821_EIF3G	NR.136171.1	601-652	-	2.93	-0.72	1	PF12353,PF00076	2	-	0
Q9UGI8_TES	NR.136171.1	376-427	-	2.93	-0.72	1	-	0	-	0
Q9UN36_NDRG2	NR.136171.1	151-202	-	2.91	-0.72	1	-	0	-	0
Q86W50_METTL16	NR.136171.1	601-652	-	2026-09-02	-0.73	1	PF05175	1	-	0
P06733_ENO1	NR.136171.1	626-677	-	2.89	-0.73	1	-	0	-	0
Q14296_FASTK	NR.136171.1	601-652	-	2.87	-0.73	1	PF08368,PF06743,PF08373	3	-	0
P24534_EEF1B2	NR.136171.1	345-396	-	2.86	-0.73	1	PF00736	1	-	0
Q96QD9_FYTTD1	NR.136171.1	251-302	-	2.85	-0.73	1	PF07078	1	-	0
P61513_RPL37A	NR.136171.1	151-202	-	2.84	-0.73	1	PF01780	1	-	0
Q8WTP8_AEN	NR.136171.1	151-202	-	2.84	-0.73	1	PF00929	1	-	0
Q96HN2_AHCYL2	NR.136171.1	601-652	-	2.84	-0.73	1	-	0	-	0
P61221_ABCE1	NR.136171.1	626-677	-	2.83	-0.73	1	-	0	-	0
P26641_EEF1G	NR.136171.1	601-652	-	2.82	-0.73	1	PF00647	1	-	0
O95864_FADS2	NR.136171.1	601-652	-	2.79	-0.73	1	-	0	-	0
P10645_CHGA	NR.136171.1	676-727	-	2.76	-0.73	1	-	0	-	0
P15311_EZR	NR.136171.1	601-652	-	2.75	-0.74	1	-	0	-	0
P40926_MDH2	NR.136171.1	151-202	-	2.75	-0.74	1	-	0	-	0
Q15434_RBMS2	NR.136171.1	626-677	-	2.74	-0.74	1	PF00076	2	-	0
Q9BZE1_MRPL37	NR.136171.1	626-677	-	2.73	-0.74	1	PF07147	1	-	0
P26368_U2AF2	NR.136171.1	601-652	-	2.71	-0.74	1	PF00076	3	P26368|U2AF2|HepG2.U2AF2.6.198|31226278|eCLIP_ENCODE,P26368|U2AF2|HepG2.U2AF2.7.614|31226278|eCLIP_ENCODE,P26368|U2AF2|HepG2.U2AF2.9.191|31226278|eCLIP_ENCODE,P26368|U2AF2|HepG|NA|NA;P26368|U2AF2|HepG2.U2AF2.8.652|31226278|eCLIP_ENCODE,P26368|U2AF2|HepG2.U2AF2.5.654|31226278|eCLIP_ENCODE,P26368|U2AF2|UUUCUU|25326705|HITS-CLIP,P26368|U2AF2|HepG2.U2AF2.3.683||NA	2
Q53H54_TRMT12	NR.136171.1	601-652	-	2.71	-0.74	1	PF02475	1	-	0
Q9H095_IQCG	NR.136171.1	601-652	-	2026-07-02	-0.74	1	-	0	-	0
Q9UHR5_SAP30BP	NR.136171.1	151-202	-	2026-07-02	-0.74	1	-	0	-	0
Q8NBS9_TXNDC5	NR.136171.1	595-646	-	2.68	-0.74	1	-	0	-	0
P42696_RBM34	NR.136171.1	626-677	-	2.66	-0.74	1	PF00076	2	-	0
Q9H0S4_DDX47	NR.136171.1	626-677	-	2.65	-0.74	1	PF00270,PF00271,PF04851	3	-	0
Q53EL6_PDCD4	NR.136171.1	601-652	-	2.64	-0.74	1	PF02847	2	-	0
Q14739_LBR	NR.136171.1	601-652	-	2.63	-0.74	1	PF01222,PF09465,PF06966	3	-	0
Q8N9M1_C19orf47	NR.136171.1	295-346	-	2.63	-0.74	1	-	0	-	0
Q9Y295_DRG1	NR.136171.1	601-652	-	2.63	-0.74	1	PF01926	1	-	0
O43159_RRP8	NR.136171.1	295-346	-	2.62	-0.74	1	PF05148	1	-	0
P04406_GAPDH	NR.136171.1	151-202	-	2.61	-0.74	1	-	0	-	0
P26651_ZFP36	NR.136171.1	151-202	-	2026-06-02	-0.74	1	PF00642,PF14608	3	-	0
O15105_SMAD7	NR.136171.1	595-646	-	2.59	-0.74	1	-	0	-	0
Q9NVA2_SEPTIN11	NR.136171.1	626-677	-	2.58	-0.74	1	PF01926	1	-	0
O60942_RNGTT	NR.136171.1	676-727	-	2.56	-0.75	1	PF01331,PF03919	2	-	0
Q96IZ5_RBM41	NR.136171.1	151-202	-	2.55	-0.75	1	-	0	-	0
P0DPA3_SNHG28	NR.136171.1	645-696	-	2.53	-0.75	1	-	0	-	0
Q9BRL6_SRSF8	NR.136171.1	345-396	-	2026-05-02	-0.75	1	PF00076	1	-	0
Q9NV06_DCAF13	NR.136171.1	626-677	-	2026-05-02	-0.75	1	PF04158,PF00400,PF08662	3	-	0
O15213_WDR46	NR.136171.1	601-652	-	2.48	-0.75	1	-	0	-	0
P40925_MDH1	NR.136171.1	601-652	-	2.46	-0.75	1	-	0	-	0
P56270_MAZ	NR.136171.1	151-202	-	2.45	-0.75	1	PF00096	1	-	0
Q96I24_FUBP3	NR.136171.1	676-727	-	2.42	-0.75	1	PF00013,PF07650	5	-	0
P82673_MRPS35	NR.136171.1	320-371	-	2.41	-0.75	1	PF10213	1	-	0
Q9Y235_APOBEC2	NR.136171.1	376-427	-	2.41	-0.75	1	PF08210,PF05240	2	-	0
Q15428_SF3A2	NR.136171.1	676-727	-	2.39	-0.76	1	PF12874	1	-	0
Q86U44_METTL3	NR.136171.1	626-677	-	2.33	-0.76	1	-	0	Q86U44|METTL3|DRACH|24316715|PAR-CLIP	1
O95391_SLU7	NR.136171.1	601-652	-	2.33	-0.76	1	PF11708	1	-	0
Q9UKM9_RALY	NR.136171.1	620-671	-	2.32	-0.76	1	PF00076	1	-	0
Q9BX46_RBM24	NR.136171.1	745-796	-	2.31	-0.76	1	PF00076	1	Q9BX46|RBM24|M175_0.6|23846655|cisBP-RNA,Q9BX46|RBM24|302|31724725|RBNS_ENCODE;Q9BX46|RBM24|301|31724725|RBNS_ENCODE	2
P60468_SEC61B	NR.136171.1	601-652	-	2026-03-02	-0.76	1	-	0	-	0
Q16600_ZNF239	NR.136171.1	601-652	-	2026-03-02	-0.76	1	PF00096	9	-	0
Q5TA45_INTS11	NR.136171.1	601-652	-	2026-03-02	-0.76	1	PF10996,PF07521,PF00753	3	-	0
Q9NQG5_RPRD1B	NR.136171.1	376-427	-	2026-03-02	-0.76	1	-	0	-	0
[truncated: 66 more rows]
